# Supplementary material for: Esophageal Squamous Cancer from 4NQO-Induced Mice Model: CNV Alterations
Source: Int J Mol Sci. 2022 Nov 18;23(22):14304. doi: 10.3390/ijms232214304 (PMC9698903; doi:10.3390/ijms232214304)
Supplement: Supplementary file 1 [file ijms-23-14304-s001.zip]

Archive with 3 entries (3 files):
- Supplementary Figure.pdf
- Supplementary table S1. mutations.xlsx
- Supplementary table S2 cnv genes.xlsx
