# Supplementary material for: Esophageal Squamous Cancer from 4NQO-Induced Mice Model: CNV Alterations
Source: Int J Mol Sci. 2022 Nov 18;23(22):14304. doi: 10.3390/ijms232214304 (PMC9698903; doi:10.3390/ijms232214304)
Supplement: Supplementary file 1 [file ijms-23-14304-s001.zip › Supplementary table S1. mutations.xlsx]

## Sheet: Sheet1
Table S1. SNV and INDEL （1.SNV; 2.INDEL）
1.SNV
Sample	ESSH1	ESSH2	ESSH3	ESSH4	IEN1	IEN2	IEN3	IEN4	ESCC1	ESCC2	ESCC3	ESCC4
CDS	14	9	38	4	659	931	78	95	5338	6699	500	4373
synonymous_SNP	1	4	15	1	140	216	23	25	1263	1510	121	1059
missense_SNP	13	4	21	2	468	648	48	63	3737	4750	347	3024
stopgain	0	1	2	1	50	61	7	7	301	410	27	269
stoploss	0	0	0	0	0	1	0	0	3	2	1	3
unknown	0	0	0	0	1	5	0	0	34	27	4	18
intronic	46	50	73	35	548	727	150	136	5165	5419	423	3236
UTR3	7	2	2	4	41	34	7	5	331	410	35	241
UTR5	3	0	3	1	17	23	1	8	172	199	18	107
splicing	1	1	3	0	34	40	1	3	212	240	17	152
ncRNA_exonic	0	1	1	0	12	18	2	3	104	130	7	92
ncRNA_intronic	0	3	0	4	12	20	5	9	145	177	13	108
ncRNA_UTR3	0	0	0	0	0	0	0	0	0	0	0	0
ncRNA_UTR5	0	0	0	0	0	0	0	0	0	0	0	0
ncRNA_splicing	0	0	0	0	0	0	0	0	1	1	0	2
upstream	2	1	1	1	18	37	4	3	165	157	11	82
downstream	1	0	1	0	7	14	2	2	58	93	5	38
intergenic	16	6	19	13	183	269	37	31	1745	1918	146	1158
Others	0	0	0	0	2	2	0	0	7	2	2	7
SNV Total	90	73	141	62	1533	2115	287	295	13443	15445	1177	9596
2. INDEL
CDS	0	3	0	2	3	1	2	4	8	12	2	6
frameshift_deletion	0	2	0	1	1	0	0	2	7	10	1	3
frameshift_insertion	0	0	0	0	1	1	0	1	0	1	1	2
nonframeshift_deletion	0	1	0	1	1	0	2	1	0	1	0	0
nonframeshift_insertion	0	0	0	0	0	0	0	0	0	0	0	0
stopgain	0	0	0	0	0	0	0	0	1	0	0	1
stoploss	0	0	0	0	0	0	0	0	0	0	0	0
unknown	0	0	0	0	0	0	0	0	0	0	0	0
intronic	4	8	4	5	8	11	9	4	27	16	2	13
UTR3	0	0	0	1	0	0	1	0	0	0	0	1
UTR5	0	0	0	0	0	0	0	0	1	1	0	1
splicing	0	0	0	0	0	0	0	0	0	0	0	0
ncRNA_exonic	0	0	0	0	0	0	0	0	0	0	0	1
ncRNA_intronic	0	0	0	0	0	1	0	0	2	1	0	0
ncRNA_UTR3	0	0	0	0	0	0	0	0	0	0	0	0
ncRNA_UTR5	0	0	0	0	0	0	0	0	0	0	0	0
ncRNA_splicing	0	0	0	0	0	0	0	0	0	0	0	0
upstream	0	0	0	0	0	0	0	0	0	1	1	0
downstream	0	0	0	0	0	0	0	0	1	0	0	0
intergenic	1	1	1	2	1	0	3	1	7	6	1	4
Others	0	0	0	0	0	0	0	0	0	0	0	0
INDEL Total	5	12	5	10	12	13	15	9	46	37	6	26
