# Supplementary material for: Esophageal Squamous Cancer from 4NQO-Induced Mice Model: CNV Alterations
Source: Int J Mol Sci. 2022 Nov 18;23(22):14304. doi: 10.3390/ijms232214304 (PMC9698903; doi:10.3390/ijms232214304)
Supplement: Supplementary file 1 [file ijms-23-14304-s001.zip › Supplementary table S2 cnv genes.xlsx]

## Sheet: H
CNV genes in all samples
sample	Chr	Start	End	CNVType	GeneName
ESSH-1	chr7	20062543	21995527	gain	Vmn1r115
ESSH-1	chr7	20062543	21995527	gain	Vmn1r149
ESSH-1	chr7	20062543	21995527	gain	Vmn1r165
ESSH-1	chr7	20062543	21995527	gain	Gm10662
ESSH-1	chr7	20062543	21995527	gain	Gm4567
ESSH-1	chr7	20062543	21995527	gain	Gm8660
ESSH-1	chr7	20062543	21995527	gain	Vmn1r-ps79
ESSH-1	chr7	20062543	21995527	gain	Vmn1r117
ESSH-1	chr7	20062543	21995527	gain	Vmn1r113
ESSH-1	chr7	20062543	21995527	gain	Gm6902
ESSH-1	chr7	20062543	21995527	gain	Vmn1r138
ESSH-1	chr7	20062543	21995527	gain	Gm4498
ESSH-1	chr7	20062543	21995527	gain	Vmn1r122
ESSH-1	chr7	20062543	21995527	gain	Gm10670
ESSH-1	chr7	20062543	21995527	gain	Vmn1r128
ESSH-1	chr7	20062543	21995527	gain	Nlrp9b
ESSH-1	chr7	20062543	21995527	gain	Vmn1r100
ESSH-1	chr7	20062543	21995527	gain	Vmn1r163
ESSH-1	chr7	20062543	21995527	gain	Gm8653
ESSH-1	chr7	20062543	21995527	gain	Vmn1r103
ESSH-1	chr7	20062543	21995527	gain	Gm4216
ESSH-1	chr7	20062543	21995527	gain	Gm4141
ESSH-1	chr7	20062543	21995527	gain	Vmn1r130
ESSH-1	chr7	20062543	21995527	gain	Vmn1r131
ESSH-1	chr7	20062543	21995527	gain	Gm10665
ESSH-1	chr7	20062543	21995527	gain	Vmn1r118
ESSH-1	chr7	20062543	21995527	gain	Gm5726
ESSH-1	chr7	20062543	21995527	gain	Vmn1r95
ESSH-1	chr7	20062543	21995527	gain	Gm4187
ESSH-1	chr7	20062543	21995527	gain	Vmn1r132
ESSH-1	chr7	20062543	21995527	gain	Gm8453
ESSH-1	chr7	20062543	21995527	gain	Vmn1r137
ESSH-1	chr7	20062543	21995527	gain	Vmn1r91
ESSH-1	chr7	20062543	21995527	gain	Gm4133
ESSH-1	chr7	20062543	21995527	gain	Vmn1r123
ESSH-1	chr7	20062543	21995527	gain	Vmn1r120
ESSH-1	chr7	20062543	21995527	gain	Gm4175
ESSH-1	chr7	20062543	21995527	gain	Gm16451
ESSH-1	chr7	20062543	21995527	gain	Gm4177
ESSH-1	chr7	20062543	21995527	gain	Vmn1r94
ESSH-1	chr7	20062543	21995527	gain	Vmn1r139
ESSH-1	chr7	20062543	21995527	gain	Vmn1r142
ESSH-1	chr7	20062543	21995527	gain	Vmn1r121
ESSH-1	chr7	20062543	21995527	gain	Vmn1r143
ESSH-1	chr7	20062543	21995527	gain	Gm6164
ESSH-1	chr7	20062543	21995527	gain	Vmn1r107
ESSH-1	chr7	20062543	21995527	gain	Vmn1r116
ESSH-1	chr7	20062543	21995527	gain	Gm4201
ESSH-1	chr7	20062543	21995527	gain	Gm4214
ESSH-1	chr7	20062543	21995527	gain	Vmn1r124
ESSH-1	chr7	20062543	21995527	gain	Gm5725
ESSH-1	chr7	20062543	21995527	gain	Vmn1r119
ESSH-1	chr7	20062543	21995527	gain	Vmn1r126
ESSH-1	chr7	20062543	21995527	gain	Vmn1r93
ESSH-1	chr7	20062543	21995527	gain	Vmn1r155
ESSH-1	chr7	20062543	21995527	gain	Vmn1r111
ESSH-1	chr7	20062543	21995527	gain	Vmn1r135
ESSH-1	chr7	20062543	21995527	gain	Gm5728
ESSH-1	chr7	20062543	21995527	gain	Gm5891
ESSH-1	chr7	20062543	21995527	gain	Vmn1r114
ESSH-1	chr7	20062543	21995527	gain	Vmn1r125
ESSH-1	chr7	20062543	21995527	gain	Vmn1r127
ESSH-1	chr7	20062543	21995527	gain	Vmn1r104
ESSH-1	chr7	20062543	21995527	gain	Gm8677
ESSH-1	chr7	20062543	21995527	gain	Gm10666
ESSH-1	chr7	20062543	21995527	gain	Vmn1r129
ESSH-1	chr7	20062543	21995527	gain	Gm16442
ESSH-1	chr7	20062543	21995527	gain	Vmn1r166
ESSH-1	chr7	20062543	21995527	gain	Vmn1r101
ESSH-1	chr7	20062543	21995527	gain	Vmn1r152
ESSH-1	chr7	20062543	21995527	gain	Gm8720
ESSH-1	chr7	20062543	21995527	gain	Vmn1r112
ESSH-1	chr7	20062543	21995527	gain	Gm4541
ESSH-2	chr7	7296685	10048108	gain	Vmn2r33
ESSH-2	chr7	7296685	10048108	gain	Vmn2r38
ESSH-2	chr7	7296685	10048108	gain	Vmn2r41
ESSH-2	chr7	7296685	10048108	gain	Vmn2r46
ESSH-2	chr7	7296685	10048108	gain	Vmn2r30
ESSH-2	chr7	7296685	10048108	gain	Vmn2r45
ESSH-2	chr7	7296685	10048108	gain	Vmn2r35
ESSH-2	chr7	7296685	10048108	gain	Vmn2r42
ESSH-2	chr7	7296685	10048108	gain	Vmn2r40
ESSH-2	chr7	7296685	10048108	gain	Vmn2r37
ESSH-2	chr7	7296685	10048108	gain	Vmn2r31
ESSH-2	chr7	7296685	10048108	gain	Vmn2r48
ESSH-2	chr7	7296685	10048108	gain	Vmn2r32
ESSH-2	chr7	7296685	10048108	gain	Vmn2r39
ESSH-2	chr7	7296685	10048108	gain	Vmn2r50
ESSH-2	chr7	7296685	10048108	gain	2810047C21Rik1
ESSH-2	chr7	7296685	10048108	gain	Vmn2r44
ESSH-2	chr7	7296685	10048108	gain	Vmn2r34
ESSH-2	chr7	7296685	10048108	gain	Mir5620
ESSH-2	chr7	7296685	10048108	gain	Vmn2r43
ESSH-2	chr7	7296685	10048108	gain	Clcn4
ESSH-2	chr7	7296685	10048108	gain	Vmn2r36
ESSH-2	chr7	7296685	10048108	gain	Vmn2r47
ESSH-2	chr7	7296685	10048108	gain	Vmn2r49
ESSH-2	chr19	37270698	37376689	gain	Kif11
ESSH-2	chr19	37270698	37376689	gain	Ide
ESSH-3	chr4	41966780	42867947	gain	Fam205a2
ESSH-3	chr4	41966780	42867947	gain	Gm2506
ESSH-3	chr4	41966780	42867947	gain	Gm10591
ESSH-3	chr4	41966780	42867947	gain	Ccl21a
ESSH-3	chr4	41966780	42867947	gain	Ccl21c
ESSH-3	chr4	41966780	42867947	gain	Gm3893
ESSH-3	chr4	41966780	42867947	gain	Gm13306
ESSH-3	chr4	41966780	42867947	gain	Gm13308
ESSH-3	chr4	41966780	42867947	gain	Gm20878
ESSH-3	chr4	41966780	42867947	gain	Ccl21b
ESSH-3	chr4	41966780	42867947	gain	Ccl19
ESSH-3	chr4	41966780	42867947	gain	Fam205a1
ESSH-3	chr4	41966780	42867947	gain	Gm21541
ESSH-3	chr4	41966780	42867947	gain	Gm21586
ESSH-3	chr4	41966780	42867947	gain	Gm1987
ESSH-3	chr4	41966780	42867947	gain	Ccl27b
ESSH-3	chr4	41966780	42867947	gain	Gm13304
ESSH-3	chr4	41966780	42867947	gain	4933409K07Rik
ESSH-3	chr4	41966780	42867947	gain	Gm2002
ESSH-3	chr4	41966780	42867947	gain	Il11ra2
ESSH-3	chr4	41966780	42867947	gain	LOC100861978
ESSH-3	chr4	41966780	42867947	gain	Gm13305
ESSH-3	chr4	112842845	113931863	loss	Skint5
ESSH-3	chr4	112842845	113931863	loss	Skint6
ESSH-3	chr7	20121636	21995527	gain	Gm4216
ESSH-3	chr7	20121636	21995527	gain	Vmn1r149
ESSH-3	chr7	20121636	21995527	gain	Vmn1r152
ESSH-3	chr7	20121636	21995527	gain	Gm5725
ESSH-3	chr7	20121636	21995527	gain	Vmn1r-ps79
ESSH-3	chr7	20121636	21995527	gain	Vmn1r139
ESSH-3	chr7	20121636	21995527	gain	Gm16442
ESSH-3	chr7	20121636	21995527	gain	Gm8660
ESSH-3	chr7	20121636	21995527	gain	Vmn1r93
ESSH-3	chr7	20121636	21995527	gain	Gm8453
ESSH-3	chr7	20121636	21995527	gain	Vmn1r130
ESSH-3	chr7	20121636	21995527	gain	Vmn1r143
ESSH-3	chr7	20121636	21995527	gain	Vmn1r113
ESSH-3	chr7	20121636	21995527	gain	Vmn1r127
ESSH-3	chr7	20121636	21995527	gain	Gm8653
ESSH-3	chr7	20121636	21995527	gain	Gm4201
ESSH-3	chr7	20121636	21995527	gain	Vmn1r119
ESSH-3	chr7	20121636	21995527	gain	Gm10665
ESSH-3	chr7	20121636	21995527	gain	Vmn1r104
ESSH-3	chr7	20121636	21995527	gain	Gm4187
ESSH-3	chr7	20121636	21995527	gain	Vmn1r115
ESSH-3	chr7	20121636	21995527	gain	Vmn1r112
ESSH-3	chr7	20121636	21995527	gain	Vmn1r126
ESSH-3	chr7	20121636	21995527	gain	Vmn1r165
ESSH-3	chr7	20121636	21995527	gain	Vmn1r120
ESSH-3	chr7	20121636	21995527	gain	Gm4175
ESSH-3	chr7	20121636	21995527	gain	Vmn1r155
ESSH-3	chr7	20121636	21995527	gain	Gm4177
ESSH-3	chr7	20121636	21995527	gain	Gm5726
ESSH-3	chr7	20121636	21995527	gain	Vmn1r123
ESSH-3	chr7	20121636	21995527	gain	Vmn1r114
ESSH-3	chr7	20121636	21995527	gain	Gm4541
ESSH-3	chr7	20121636	21995527	gain	Gm8720
ESSH-3	chr7	20121636	21995527	gain	Vmn1r111
ESSH-3	chr7	20121636	21995527	gain	Gm5891
ESSH-3	chr7	20121636	21995527	gain	Vmn1r135
ESSH-3	chr7	20121636	21995527	gain	Vmn1r95
ESSH-3	chr7	20121636	21995527	gain	Vmn1r132
ESSH-3	chr7	20121636	21995527	gain	Vmn1r117
ESSH-3	chr7	20121636	21995527	gain	Vmn1r121
ESSH-3	chr7	20121636	21995527	gain	Vmn1r118
ESSH-3	chr7	20121636	21995527	gain	Vmn1r122
ESSH-3	chr7	20121636	21995527	gain	Vmn1r131
ESSH-3	chr7	20121636	21995527	gain	Gm4567
ESSH-3	chr7	20121636	21995527	gain	Gm4133
ESSH-3	chr7	20121636	21995527	gain	Vmn1r100
ESSH-3	chr7	20121636	21995527	gain	Gm6902
ESSH-3	chr7	20121636	21995527	gain	Gm4141
ESSH-3	chr7	20121636	21995527	gain	Vmn1r125
ESSH-3	chr7	20121636	21995527	gain	Vmn1r137
ESSH-3	chr7	20121636	21995527	gain	Vmn1r138
ESSH-3	chr7	20121636	21995527	gain	Gm8677
ESSH-3	chr7	20121636	21995527	gain	Vmn1r107
ESSH-3	chr7	20121636	21995527	gain	Vmn1r129
ESSH-3	chr7	20121636	21995527	gain	Gm5728
ESSH-3	chr7	20121636	21995527	gain	Gm16451
ESSH-3	chr7	20121636	21995527	gain	Gm6164
ESSH-3	chr7	20121636	21995527	gain	Vmn1r116
ESSH-3	chr7	20121636	21995527	gain	Vmn1r103
ESSH-3	chr7	20121636	21995527	gain	Gm10662
ESSH-3	chr7	20121636	21995527	gain	Gm4498
ESSH-3	chr7	20121636	21995527	gain	Vmn1r163
ESSH-3	chr7	20121636	21995527	gain	Vmn1r94
ESSH-3	chr7	20121636	21995527	gain	Gm4214
ESSH-3	chr7	20121636	21995527	gain	Vmn1r128
ESSH-3	chr7	20121636	21995527	gain	Vmn1r166
ESSH-3	chr7	20121636	21995527	gain	Vmn1r142
ESSH-3	chr7	20121636	21995527	gain	Vmn1r101
ESSH-3	chr7	20121636	21995527	gain	Vmn1r124
ESSH-3	chr7	20121636	21995527	gain	Gm10670
ESSH-3	chr7	20121636	21995527	gain	Gm10666
ESSH-4	chr4	41763540	42871928	gain	Ccl27a
ESSH-4	chr4	41763540	42871928	gain	Gm2506
ESSH-4	chr4	41763540	42871928	gain	Gm13308
ESSH-4	chr4	41763540	42871928	gain	Fam205a2
ESSH-4	chr4	41763540	42871928	gain	Ccl27b
ESSH-4	chr4	41763540	42871928	gain	Gm13304
ESSH-4	chr4	41763540	42871928	gain	Gm1987
ESSH-4	chr4	41763540	42871928	gain	4933409K07Rik
ESSH-4	chr4	41763540	42871928	gain	Gm2002
ESSH-4	chr4	41763540	42871928	gain	Gm10591
ESSH-4	chr4	41763540	42871928	gain	Il11ra1
ESSH-4	chr4	41763540	42871928	gain	Il11ra2
ESSH-4	chr4	41763540	42871928	gain	Gm21586
ESSH-4	chr4	41763540	42871928	gain	Fam205a1
ESSH-4	chr4	41763540	42871928	gain	Gm13305
ESSH-4	chr4	41763540	42871928	gain	Gm3893
ESSH-4	chr4	41763540	42871928	gain	Gm20878
ESSH-4	chr4	41763540	42871928	gain	Fam205c
ESSH-4	chr4	41763540	42871928	gain	LOC100861978
ESSH-4	chr4	41763540	42871928	gain	Ccl19
ESSH-4	chr4	41763540	42871928	gain	Ccl21c
ESSH-4	chr4	41763540	42871928	gain	Ccl21b
ESSH-4	chr4	41763540	42871928	gain	Gm21541
ESSH-4	chr4	41763540	42871928	gain	Gm13306
ESSH-4	chr4	41763540	42871928	gain	Ccl21a
ESSH-4	chr7	7296685	10048108	gain	Vmn2r30
ESSH-4	chr7	7296685	10048108	gain	Vmn2r42
ESSH-4	chr7	7296685	10048108	gain	Vmn2r34
ESSH-4	chr7	7296685	10048108	gain	Vmn2r40
ESSH-4	chr7	7296685	10048108	gain	Vmn2r43
ESSH-4	chr7	7296685	10048108	gain	Vmn2r47
ESSH-4	chr7	7296685	10048108	gain	Vmn2r39
ESSH-4	chr7	7296685	10048108	gain	Vmn2r49
ESSH-4	chr7	7296685	10048108	gain	Mir5620
ESSH-4	chr7	7296685	10048108	gain	Vmn2r33
ESSH-4	chr7	7296685	10048108	gain	Clcn4
ESSH-4	chr7	7296685	10048108	gain	2810047C21Rik1
ESSH-4	chr7	7296685	10048108	gain	Vmn2r35
ESSH-4	chr7	7296685	10048108	gain	Vmn2r37
ESSH-4	chr7	7296685	10048108	gain	Vmn2r48
ESSH-4	chr7	7296685	10048108	gain	Vmn2r45
ESSH-4	chr7	7296685	10048108	gain	Vmn2r32
ESSH-4	chr7	7296685	10048108	gain	Vmn2r50
ESSH-4	chr7	7296685	10048108	gain	Vmn2r44
ESSH-4	chr7	7296685	10048108	gain	Vmn2r31
ESSH-4	chr7	7296685	10048108	gain	Vmn2r36
ESSH-4	chr7	7296685	10048108	gain	Vmn2r46
ESSH-4	chr7	7296685	10048108	gain	Vmn2r41
ESSH-4	chr7	7296685	10048108	gain	Vmn2r38
ESSH-4	chr7	20121636	21995527	gain	Vmn1r114
ESSH-4	chr7	20121636	21995527	gain	Gm8660
ESSH-4	chr7	20121636	21995527	gain	Vmn1r93
ESSH-4	chr7	20121636	21995527	gain	Vmn1r139
ESSH-4	chr7	20121636	21995527	gain	Gm4201
ESSH-4	chr7	20121636	21995527	gain	Vmn1r111
ESSH-4	chr7	20121636	21995527	gain	Vmn1r135
ESSH-4	chr7	20121636	21995527	gain	Vmn1r127
ESSH-4	chr7	20121636	21995527	gain	Gm4214
ESSH-4	chr7	20121636	21995527	gain	Gm5726
ESSH-4	chr7	20121636	21995527	gain	Gm16451
ESSH-4	chr7	20121636	21995527	gain	Vmn1r115
ESSH-4	chr7	20121636	21995527	gain	Vmn1r119
ESSH-4	chr7	20121636	21995527	gain	Vmn1r143
ESSH-4	chr7	20121636	21995527	gain	Vmn1r126
ESSH-4	chr7	20121636	21995527	gain	Vmn1r112
ESSH-4	chr7	20121636	21995527	gain	Gm10665
ESSH-4	chr7	20121636	21995527	gain	Vmn1r107
ESSH-4	chr7	20121636	21995527	gain	Gm4541
ESSH-4	chr7	20121636	21995527	gain	Vmn1r166
ESSH-4	chr7	20121636	21995527	gain	Vmn1r138
ESSH-4	chr7	20121636	21995527	gain	Gm4187
ESSH-4	chr7	20121636	21995527	gain	Vmn1r165
ESSH-4	chr7	20121636	21995527	gain	Vmn1r113
ESSH-4	chr7	20121636	21995527	gain	Vmn1r155
ESSH-4	chr7	20121636	21995527	gain	Vmn1r101
ESSH-4	chr7	20121636	21995527	gain	Gm4175
ESSH-4	chr7	20121636	21995527	gain	Vmn1r131
ESSH-4	chr7	20121636	21995527	gain	Vmn1r137
ESSH-4	chr7	20121636	21995527	gain	Vmn1r152
ESSH-4	chr7	20121636	21995527	gain	Gm6164
ESSH-4	chr7	20121636	21995527	gain	Vmn1r129
ESSH-4	chr7	20121636	21995527	gain	Gm5891
ESSH-4	chr7	20121636	21995527	gain	Vmn1r100
ESSH-4	chr7	20121636	21995527	gain	Vmn1r94
ESSH-4	chr7	20121636	21995527	gain	Vmn1r121
ESSH-4	chr7	20121636	21995527	gain	Vmn1r132
ESSH-4	chr7	20121636	21995527	gain	Gm4141
ESSH-4	chr7	20121636	21995527	gain	Gm4177
ESSH-4	chr7	20121636	21995527	gain	Vmn1r95
ESSH-4	chr7	20121636	21995527	gain	Vmn1r-ps79
ESSH-4	chr7	20121636	21995527	gain	Vmn1r149
ESSH-4	chr7	20121636	21995527	gain	Vmn1r103
ESSH-4	chr7	20121636	21995527	gain	Gm10670
ESSH-4	chr7	20121636	21995527	gain	Vmn1r123
ESSH-4	chr7	20121636	21995527	gain	Gm5728
ESSH-4	chr7	20121636	21995527	gain	Gm4567
ESSH-4	chr7	20121636	21995527	gain	Vmn1r117
ESSH-4	chr7	20121636	21995527	gain	Vmn1r122
ESSH-4	chr7	20121636	21995527	gain	Gm6902
ESSH-4	chr7	20121636	21995527	gain	Vmn1r118
ESSH-4	chr7	20121636	21995527	gain	Gm4216
ESSH-4	chr7	20121636	21995527	gain	Gm5725
ESSH-4	chr7	20121636	21995527	gain	Vmn1r130
ESSH-4	chr7	20121636	21995527	gain	Vmn1r104
ESSH-4	chr7	20121636	21995527	gain	Gm4133
ESSH-4	chr7	20121636	21995527	gain	Vmn1r125
ESSH-4	chr7	20121636	21995527	gain	Gm8453
ESSH-4	chr7	20121636	21995527	gain	Vmn1r163
ESSH-4	chr7	20121636	21995527	gain	Vmn1r142
ESSH-4	chr7	20121636	21995527	gain	Gm8653
ESSH-4	chr7	20121636	21995527	gain	Gm4498
ESSH-4	chr7	20121636	21995527	gain	Gm10666
ESSH-4	chr7	20121636	21995527	gain	Vmn1r124
ESSH-4	chr7	20121636	21995527	gain	Gm10662
ESSH-4	chr7	20121636	21995527	gain	Gm16442
ESSH-4	chr7	20121636	21995527	gain	Gm8677
ESSH-4	chr7	20121636	21995527	gain	Gm8720
ESSH-4	chr7	20121636	21995527	gain	Vmn1r128
ESSH-4	chr7	20121636	21995527	gain	Vmn1r120
ESSH-4	chr7	20121636	21995527	gain	Vmn1r116
IEN-1	chr4	41943166	42868807	gain	Ccl27b
IEN-1	chr4	41943166	42868807	gain	Ccl21c
IEN-1	chr4	41943166	42868807	gain	LOC100861978
IEN-1	chr4	41943166	42868807	gain	Gm2506
IEN-1	chr4	41943166	42868807	gain	Gm13305
IEN-1	chr4	41943166	42868807	gain	Gm13306
IEN-1	chr4	41943166	42868807	gain	Gm10591
IEN-1	chr4	41943166	42868807	gain	Gm1987
IEN-1	chr4	41943166	42868807	gain	Ccl21b
IEN-1	chr4	41943166	42868807	gain	Gm21586
IEN-1	chr4	41943166	42868807	gain	Gm20878
IEN-1	chr4	41943166	42868807	gain	Gm3893
IEN-1	chr4	41943166	42868807	gain	Ccl19
IEN-1	chr4	41943166	42868807	gain	Ccl21a
IEN-1	chr4	41943166	42868807	gain	Il11ra2
IEN-1	chr4	41943166	42868807	gain	Gm13308
IEN-1	chr4	41943166	42868807	gain	Fam205c
IEN-1	chr4	41943166	42868807	gain	Gm21541
IEN-1	chr4	41943166	42868807	gain	Gm2002
IEN-1	chr4	41943166	42868807	gain	Fam205a2
IEN-1	chr4	41943166	42868807	gain	Fam205a1
IEN-1	chr4	41943166	42868807	gain	Gm13304
IEN-1	chr4	41943166	42868807	gain	4933409K07Rik
IEN-1	chr7	7297335	10050381	gain	Vmn2r41
IEN-1	chr7	7297335	10050381	gain	Vmn2r30
IEN-1	chr7	7297335	10050381	gain	Vmn2r45
IEN-1	chr7	7297335	10050381	gain	Vmn2r37
IEN-1	chr7	7297335	10050381	gain	Vmn2r48
IEN-1	chr7	7297335	10050381	gain	Vmn2r35
IEN-1	chr7	7297335	10050381	gain	Vmn2r42
IEN-1	chr7	7297335	10050381	gain	Vmn2r31
IEN-1	chr7	7297335	10050381	gain	Vmn2r39
IEN-1	chr7	7297335	10050381	gain	Vmn2r33
IEN-1	chr7	7297335	10050381	gain	Vmn2r36
IEN-1	chr7	7297335	10050381	gain	Vmn2r49
IEN-1	chr7	7297335	10050381	gain	Vmn2r43
IEN-1	chr7	7297335	10050381	gain	Vmn2r40
IEN-1	chr7	7297335	10050381	gain	Vmn2r32
IEN-1	chr7	7297335	10050381	gain	Vmn2r34
IEN-1	chr7	7297335	10050381	gain	Vmn2r38
IEN-1	chr7	7297335	10050381	gain	Vmn2r47
IEN-1	chr7	7297335	10050381	gain	Mir5620
IEN-1	chr7	7297335	10050381	gain	Clcn4
IEN-1	chr7	7297335	10050381	gain	2810047C21Rik1
IEN-1	chr7	7297335	10050381	gain	Vmn2r44
IEN-1	chr7	7297335	10050381	gain	Vmn2r50
IEN-1	chr7	7297335	10050381	gain	Vmn2r46
IEN-1	chr7	20073087	21995527	gain	Vmn1r128
IEN-1	chr7	20073087	21995527	gain	Gm10665
IEN-1	chr7	20073087	21995527	gain	Vmn1r122
IEN-1	chr7	20073087	21995527	gain	Vmn1r93
IEN-1	chr7	20073087	21995527	gain	Vmn1r95
IEN-1	chr7	20073087	21995527	gain	Vmn1r166
IEN-1	chr7	20073087	21995527	gain	Gm8453
IEN-1	chr7	20073087	21995527	gain	Vmn1r112
IEN-1	chr7	20073087	21995527	gain	Gm4567
IEN-1	chr7	20073087	21995527	gain	Gm8677
IEN-1	chr7	20073087	21995527	gain	Vmn1r104
IEN-1	chr7	20073087	21995527	gain	Gm5726
IEN-1	chr7	20073087	21995527	gain	Vmn1r137
IEN-1	chr7	20073087	21995527	gain	Vmn1r100
IEN-1	chr7	20073087	21995527	gain	Gm4201
IEN-1	chr7	20073087	21995527	gain	Gm4141
IEN-1	chr7	20073087	21995527	gain	Gm6902
IEN-1	chr7	20073087	21995527	gain	Vmn1r114
IEN-1	chr7	20073087	21995527	gain	Vmn1r113
IEN-1	chr7	20073087	21995527	gain	Vmn1r115
IEN-1	chr7	20073087	21995527	gain	Vmn1r94
IEN-1	chr7	20073087	21995527	gain	Gm4498
IEN-1	chr7	20073087	21995527	gain	Gm4214
IEN-1	chr7	20073087	21995527	gain	Gm8720
IEN-1	chr7	20073087	21995527	gain	Vmn1r149
IEN-1	chr7	20073087	21995527	gain	Vmn1r123
IEN-1	chr7	20073087	21995527	gain	Vmn1r107
IEN-1	chr7	20073087	21995527	gain	Vmn1r103
IEN-1	chr7	20073087	21995527	gain	Gm10670
IEN-1	chr7	20073087	21995527	gain	Gm6164
IEN-1	chr7	20073087	21995527	gain	Vmn1r125
IEN-1	chr7	20073087	21995527	gain	Vmn1r119
IEN-1	chr7	20073087	21995527	gain	Vmn1r126
IEN-1	chr7	20073087	21995527	gain	Vmn1r121
IEN-1	chr7	20073087	21995527	gain	Vmn1r111
IEN-1	chr7	20073087	21995527	gain	Vmn1r-ps79
IEN-1	chr7	20073087	21995527	gain	Vmn1r138
IEN-1	chr7	20073087	21995527	gain	Vmn1r135
IEN-1	chr7	20073087	21995527	gain	Gm8653
IEN-1	chr7	20073087	21995527	gain	Gm4216
IEN-1	chr7	20073087	21995527	gain	Vmn1r127
IEN-1	chr7	20073087	21995527	gain	Vmn1r116
IEN-1	chr7	20073087	21995527	gain	Gm10666
IEN-1	chr7	20073087	21995527	gain	Gm4177
IEN-1	chr7	20073087	21995527	gain	Gm5891
IEN-1	chr7	20073087	21995527	gain	Vmn1r117
IEN-1	chr7	20073087	21995527	gain	Gm4187
IEN-1	chr7	20073087	21995527	gain	Vmn1r131
IEN-1	chr7	20073087	21995527	gain	Vmn1r132
IEN-1	chr7	20073087	21995527	gain	Vmn1r129
IEN-1	chr7	20073087	21995527	gain	Vmn1r155
IEN-1	chr7	20073087	21995527	gain	Gm16451
IEN-1	chr7	20073087	21995527	gain	Gm5725
IEN-1	chr7	20073087	21995527	gain	Vmn1r165
IEN-1	chr7	20073087	21995527	gain	Vmn1r130
IEN-1	chr7	20073087	21995527	gain	Vmn1r143
IEN-1	chr7	20073087	21995527	gain	Vmn1r120
IEN-1	chr7	20073087	21995527	gain	Gm4175
IEN-1	chr7	20073087	21995527	gain	Gm4541
IEN-1	chr7	20073087	21995527	gain	Vmn1r142
IEN-1	chr7	20073087	21995527	gain	Vmn1r139
IEN-1	chr7	20073087	21995527	gain	Gm10662
IEN-1	chr7	20073087	21995527	gain	Vmn1r118
IEN-1	chr7	20073087	21995527	gain	Vmn1r91
IEN-1	chr7	20073087	21995527	gain	Vmn1r163
IEN-1	chr7	20073087	21995527	gain	Gm4133
IEN-1	chr7	20073087	21995527	gain	Gm5728
IEN-1	chr7	20073087	21995527	gain	Gm16442
IEN-1	chr7	20073087	21995527	gain	Vmn1r152
IEN-1	chr7	20073087	21995527	gain	Gm8660
IEN-1	chr7	20073087	21995527	gain	Vmn1r124
IEN-1	chr7	20073087	21995527	gain	Vmn1r101
IEN-1	chr19	39560808	40153785	gain	Cyp2c37
IEN-1	chr19	39560808	40153785	gain	Cyp2c40
IEN-1	chr19	39560808	40153785	gain	Cyp2c39
IEN-1	chr19	39560808	40153785	gain	Cyp2c54
IEN-1	chr19	39560808	40153785	gain	Cyp2c50
IEN-1	chr19	39560808	40153785	gain	Cyp2c69
IEN-1	chr19	39560808	40153785	gain	Cyp2c67
IEN-1	chr19	39560808	40153785	gain	Cyp2c70
IEN-1	chr19	39560808	40153785	gain	Cyp2c68
IEN-2	chr3	144746715	144969418	gain	Clca4b
IEN-2	chr3	144746715	144969418	gain	Clca4c-ps
IEN-2	chr3	144746715	144969418	gain	Clca3b
IEN-2	chr3	144746715	144969418	gain	Clca3a1
IEN-2	chr3	144746715	144969418	gain	Clca3a2
IEN-2	chr3	144746715	144969418	gain	Clca4a
IEN-2	chr5	93390552	94683699	gain	AA792892
IEN-2	chr5	93390552	94683699	gain	Gm7978
IEN-2	chr5	93390552	94683699	gain	C87414
IEN-2	chr5	93390552	94683699	gain	BC061212
IEN-2	chr5	93390552	94683699	gain	Gm6367
IEN-2	chr5	93390552	94683699	gain	A430089I19Rik
IEN-2	chr5	93390552	94683699	gain	Gm3139
IEN-2	chr6	68990731	70766010	gain	Rpia
IEN-2	chr6	68990731	70766010	gain	Rprl1
IEN-2	chr7	7296685	10050381	gain	Vmn2r31
IEN-2	chr7	7296685	10050381	gain	Vmn2r38
IEN-2	chr7	7296685	10050381	gain	Vmn2r36
IEN-2	chr7	7296685	10050381	gain	Vmn2r41
IEN-2	chr7	7296685	10050381	gain	Vmn2r44
IEN-2	chr7	7296685	10050381	gain	Vmn2r32
IEN-2	chr7	7296685	10050381	gain	Mir5620
IEN-2	chr7	7296685	10050381	gain	Vmn2r47
IEN-2	chr7	7296685	10050381	gain	Vmn2r34
IEN-2	chr7	7296685	10050381	gain	Vmn2r48
IEN-2	chr7	7296685	10050381	gain	Vmn2r45
IEN-2	chr7	7296685	10050381	gain	Vmn2r42
IEN-2	chr7	7296685	10050381	gain	Vmn2r33
IEN-2	chr7	7296685	10050381	gain	Vmn2r40
IEN-2	chr7	7296685	10050381	gain	2810047C21Rik1
IEN-2	chr7	7296685	10050381	gain	Vmn2r39
IEN-2	chr7	7296685	10050381	gain	Vmn2r37
IEN-2	chr7	7296685	10050381	gain	Vmn2r49
IEN-2	chr7	7296685	10050381	gain	Vmn2r46
IEN-2	chr7	7296685	10050381	gain	Vmn2r50
IEN-2	chr7	7296685	10050381	gain	Vmn2r43
IEN-2	chr7	7296685	10050381	gain	Vmn2r35
IEN-2	chr7	7296685	10050381	gain	Vmn2r30
IEN-2	chr7	7296685	10050381	gain	Clcn4
IEN-2	chr7	20073087	21995527	gain	Gm16442
IEN-2	chr7	20073087	21995527	gain	Gm8677
IEN-2	chr7	20073087	21995527	gain	Gm4177
IEN-2	chr7	20073087	21995527	gain	Gm8453
IEN-2	chr7	20073087	21995527	gain	Vmn1r93
IEN-2	chr7	20073087	21995527	gain	Gm10662
IEN-2	chr7	20073087	21995527	gain	Vmn1r120
IEN-2	chr7	20073087	21995527	gain	Vmn1r143
IEN-2	chr7	20073087	21995527	gain	Gm4567
IEN-2	chr7	20073087	21995527	gain	Gm5891
IEN-2	chr7	20073087	21995527	gain	Gm8720
IEN-2	chr7	20073087	21995527	gain	Vmn1r142
IEN-2	chr7	20073087	21995527	gain	Vmn1r122
IEN-2	chr7	20073087	21995527	gain	Vmn1r125
IEN-2	chr7	20073087	21995527	gain	Gm4133
IEN-2	chr7	20073087	21995527	gain	Gm4175
IEN-2	chr7	20073087	21995527	gain	Vmn1r130
IEN-2	chr7	20073087	21995527	gain	Vmn1r117
IEN-2	chr7	20073087	21995527	gain	Vmn1r118
IEN-2	chr7	20073087	21995527	gain	Vmn1r114
IEN-2	chr7	20073087	21995527	gain	Vmn1r100
IEN-2	chr7	20073087	21995527	gain	Gm6164
IEN-2	chr7	20073087	21995527	gain	Vmn1r104
IEN-2	chr7	20073087	21995527	gain	Gm10666
IEN-2	chr7	20073087	21995527	gain	Vmn1r107
IEN-2	chr7	20073087	21995527	gain	Vmn1r123
IEN-2	chr7	20073087	21995527	gain	Gm8660
IEN-2	chr7	20073087	21995527	gain	Gm5726
IEN-2	chr7	20073087	21995527	gain	Vmn1r155
IEN-2	chr7	20073087	21995527	gain	Vmn1r103
IEN-2	chr7	20073087	21995527	gain	Vmn1r137
IEN-2	chr7	20073087	21995527	gain	Vmn1r138
IEN-2	chr7	20073087	21995527	gain	Gm4187
IEN-2	chr7	20073087	21995527	gain	Vmn1r95
IEN-2	chr7	20073087	21995527	gain	Gm4201
IEN-2	chr7	20073087	21995527	gain	Gm4141
IEN-2	chr7	20073087	21995527	gain	Vmn1r91
IEN-2	chr7	20073087	21995527	gain	Vmn1r111
IEN-2	chr7	20073087	21995527	gain	Gm8653
IEN-2	chr7	20073087	21995527	gain	Vmn1r101
IEN-2	chr7	20073087	21995527	gain	Vmn1r129
IEN-2	chr7	20073087	21995527	gain	Vmn1r119
IEN-2	chr7	20073087	21995527	gain	Vmn1r132
IEN-2	chr7	20073087	21995527	gain	Vmn1r124
IEN-2	chr7	20073087	21995527	gain	Gm5728
IEN-2	chr7	20073087	21995527	gain	Gm4541
IEN-2	chr7	20073087	21995527	gain	Vmn1r127
IEN-2	chr7	20073087	21995527	gain	Vmn1r152
IEN-2	chr7	20073087	21995527	gain	Gm5725
IEN-2	chr7	20073087	21995527	gain	Gm16451
IEN-2	chr7	20073087	21995527	gain	Gm10670
IEN-2	chr7	20073087	21995527	gain	Vmn1r126
IEN-2	chr7	20073087	21995527	gain	Vmn1r149
IEN-2	chr7	20073087	21995527	gain	Vmn1r165
IEN-2	chr7	20073087	21995527	gain	Vmn1r-ps79
IEN-2	chr7	20073087	21995527	gain	Gm4214
IEN-2	chr7	20073087	21995527	gain	Vmn1r135
IEN-2	chr7	20073087	21995527	gain	Vmn1r121
IEN-2	chr7	20073087	21995527	gain	Vmn1r116
IEN-2	chr7	20073087	21995527	gain	Vmn1r139
IEN-2	chr7	20073087	21995527	gain	Vmn1r131
IEN-2	chr7	20073087	21995527	gain	Vmn1r163
IEN-2	chr7	20073087	21995527	gain	Gm4498
IEN-2	chr7	20073087	21995527	gain	Vmn1r128
IEN-2	chr7	20073087	21995527	gain	Vmn1r112
IEN-2	chr7	20073087	21995527	gain	Vmn1r115
IEN-2	chr7	20073087	21995527	gain	Vmn1r113
IEN-2	chr7	20073087	21995527	gain	Vmn1r94
IEN-2	chr7	20073087	21995527	gain	Gm10665
IEN-2	chr7	20073087	21995527	gain	Vmn1r166
IEN-2	chr7	20073087	21995527	gain	Gm4216
IEN-2	chr7	20073087	21995527	gain	Gm6902
IEN-2	chr7	140261436	140763305	gain	Olfr530
IEN-2	chr7	140261436	140763305	gain	Olfr532
IEN-2	chr7	140261436	140763305	gain	Olfr539
IEN-2	chr7	140261436	140763305	gain	Olfr525
IEN-2	chr7	140261436	140763305	gain	Olfr61
IEN-2	chr7	140261436	140763305	gain	Olfr538
IEN-2	chr7	140261436	140763305	gain	5830411N06Rik
IEN-2	chr7	140261436	140763305	gain	Olfr536
IEN-2	chr7	140261436	140763305	gain	Olfr60
IEN-2	chr7	140261436	140763305	gain	Olfr533
IEN-2	chr7	140261436	140763305	gain	Olfr53
IEN-2	chr7	140261436	140763305	gain	Olfr541
IEN-2	chr7	140261436	140763305	gain	Olfr527
IEN-2	chr7	140261436	140763305	gain	Olfr45
IEN-2	chr7	140261436	140763305	gain	Olfr531
IEN-2	chr7	140261436	140763305	gain	Olfr535
IEN-2	chr7	140261436	140763305	gain	Olfr46
IEN-2	chr10	23985126	24101934	gain	Taar7e
IEN-2	chr10	23985126	24101934	gain	Taar8a
IEN-2	chr10	23985126	24101934	gain	Taar6
IEN-2	chr10	23985126	24101934	gain	Taar8c
IEN-2	chr10	23985126	24101934	gain	Taar7d
IEN-2	chr10	23985126	24101934	gain	Taar7f
IEN-2	chr10	23985126	24101934	gain	Taar8b
IEN-2	chr10	23985126	24101934	gain	Taar7a
IEN-2	chr10	23985126	24101934	gain	Taar7b
IEN-2	chr17	23609501	23665614	gain	Ccdc64b
IEN-2	chr17	23609501	23665614	gain	Mmp25
IEN-2	chr17	23609501	23665614	gain	Zscan10
IEN-3	chr7	7297335	10048108	gain	Vmn2r35
IEN-3	chr7	7297335	10048108	gain	Vmn2r46
IEN-3	chr7	7297335	10048108	gain	Vmn2r34
IEN-3	chr7	7297335	10048108	gain	Mir5620
IEN-3	chr7	7297335	10048108	gain	Vmn2r49
IEN-3	chr7	7297335	10048108	gain	Vmn2r48
IEN-3	chr7	7297335	10048108	gain	Vmn2r32
IEN-3	chr7	7297335	10048108	gain	Vmn2r37
IEN-3	chr7	7297335	10048108	gain	Vmn2r39
IEN-3	chr7	7297335	10048108	gain	Vmn2r42
IEN-3	chr7	7297335	10048108	gain	Vmn2r31
IEN-3	chr7	7297335	10048108	gain	Clcn4
IEN-3	chr7	7297335	10048108	gain	2810047C21Rik1
IEN-3	chr7	7297335	10048108	gain	Vmn2r30
IEN-3	chr7	7297335	10048108	gain	Vmn2r38
IEN-3	chr7	7297335	10048108	gain	Vmn2r45
IEN-3	chr7	7297335	10048108	gain	Vmn2r36
IEN-3	chr7	7297335	10048108	gain	Vmn2r44
IEN-3	chr7	7297335	10048108	gain	Vmn2r43
IEN-3	chr7	7297335	10048108	gain	Vmn2r50
IEN-3	chr7	7297335	10048108	gain	Vmn2r40
IEN-3	chr7	7297335	10048108	gain	Vmn2r33
IEN-3	chr7	7297335	10048108	gain	Vmn2r47
IEN-3	chr7	7297335	10048108	gain	Vmn2r41
IEN-3	chr7	20062543	21995527	gain	Gm4498
IEN-3	chr7	20062543	21995527	gain	Vmn1r163
IEN-3	chr7	20062543	21995527	gain	Gm4133
IEN-3	chr7	20062543	21995527	gain	Vmn1r95
IEN-3	chr7	20062543	21995527	gain	Vmn1r131
IEN-3	chr7	20062543	21995527	gain	Gm8660
IEN-3	chr7	20062543	21995527	gain	Gm8677
IEN-3	chr7	20062543	21995527	gain	Vmn1r152
IEN-3	chr7	20062543	21995527	gain	Vmn1r121
IEN-3	chr7	20062543	21995527	gain	Vmn1r126
IEN-3	chr7	20062543	21995527	gain	Gm5728
IEN-3	chr7	20062543	21995527	gain	Vmn1r138
IEN-3	chr7	20062543	21995527	gain	Vmn1r135
IEN-3	chr7	20062543	21995527	gain	Gm6164
IEN-3	chr7	20062543	21995527	gain	Nlrp9b
IEN-3	chr7	20062543	21995527	gain	Gm10662
IEN-3	chr7	20062543	21995527	gain	Vmn1r104
IEN-3	chr7	20062543	21995527	gain	Vmn1r132
IEN-3	chr7	20062543	21995527	gain	Gm16451
IEN-3	chr7	20062543	21995527	gain	Vmn1r130
IEN-3	chr7	20062543	21995527	gain	Vmn1r129
IEN-3	chr7	20062543	21995527	gain	Gm10665
IEN-3	chr7	20062543	21995527	gain	Vmn1r115
IEN-3	chr7	20062543	21995527	gain	Vmn1r119
IEN-3	chr7	20062543	21995527	gain	Vmn1r139
IEN-3	chr7	20062543	21995527	gain	Gm16442
IEN-3	chr7	20062543	21995527	gain	Vmn1r123
IEN-3	chr7	20062543	21995527	gain	Gm10666
IEN-3	chr7	20062543	21995527	gain	Gm4214
IEN-3	chr7	20062543	21995527	gain	Vmn1r124
IEN-3	chr7	20062543	21995527	gain	Vmn1r93
IEN-3	chr7	20062543	21995527	gain	Vmn1r116
IEN-3	chr7	20062543	21995527	gain	Gm4541
IEN-3	chr7	20062543	21995527	gain	Vmn1r165
IEN-3	chr7	20062543	21995527	gain	Vmn1r127
IEN-3	chr7	20062543	21995527	gain	Gm5725
IEN-3	chr7	20062543	21995527	gain	Vmn1r103
IEN-3	chr7	20062543	21995527	gain	Vmn1r111
IEN-3	chr7	20062543	21995527	gain	Vmn1r114
IEN-3	chr7	20062543	21995527	gain	Gm6902
IEN-3	chr7	20062543	21995527	gain	Vmn1r91
IEN-3	chr7	20062543	21995527	gain	Gm8653
IEN-3	chr7	20062543	21995527	gain	Gm5891
IEN-3	chr7	20062543	21995527	gain	Vmn1r94
IEN-3	chr7	20062543	21995527	gain	Gm5726
IEN-3	chr7	20062543	21995527	gain	Vmn1r128
IEN-3	chr7	20062543	21995527	gain	Vmn1r155
IEN-3	chr7	20062543	21995527	gain	Gm4177
IEN-3	chr7	20062543	21995527	gain	Vmn1r149
IEN-3	chr7	20062543	21995527	gain	Gm4187
IEN-3	chr7	20062543	21995527	gain	Vmn1r122
IEN-3	chr7	20062543	21995527	gain	Gm4567
IEN-3	chr7	20062543	21995527	gain	Gm8720
IEN-3	chr7	20062543	21995527	gain	Vmn1r166
IEN-3	chr7	20062543	21995527	gain	Vmn1r107
IEN-3	chr7	20062543	21995527	gain	Vmn1r143
IEN-3	chr7	20062543	21995527	gain	Gm8453
IEN-3	chr7	20062543	21995527	gain	Gm4216
IEN-3	chr7	20062543	21995527	gain	Vmn1r-ps79
IEN-3	chr7	20062543	21995527	gain	Gm4141
IEN-3	chr7	20062543	21995527	gain	Vmn1r112
IEN-3	chr7	20062543	21995527	gain	Gm10670
IEN-3	chr7	20062543	21995527	gain	Vmn1r137
IEN-3	chr7	20062543	21995527	gain	Gm4201
IEN-3	chr7	20062543	21995527	gain	Vmn1r118
IEN-3	chr7	20062543	21995527	gain	Vmn1r142
IEN-3	chr7	20062543	21995527	gain	Vmn1r100
IEN-3	chr7	20062543	21995527	gain	Vmn1r101
IEN-3	chr7	20062543	21995527	gain	Vmn1r117
IEN-3	chr7	20062543	21995527	gain	Vmn1r113
IEN-3	chr7	20062543	21995527	gain	Gm4175
IEN-3	chr7	20062543	21995527	gain	Vmn1r120
IEN-3	chr7	20062543	21995527	gain	Vmn1r125
IEN-3	chr13	66007703	66686769	loss	Gm10324
IEN-3	chr13	66007703	66686769	loss	2410141K09Rik
IEN-3	chr14	3190241	7791617	gain	Gm3317
IEN-3	chr14	3190241	7791617	gain	Gm10413
IEN-3	chr14	3190241	7791617	gain	D830030K20Rik
IEN-3	chr14	3190241	7791617	gain	Gm5795
IEN-3	chr14	3190241	7791617	gain	1700110I01Rik
IEN-3	chr14	3190241	7791617	gain	Gm3488
IEN-3	chr14	3190241	7791617	gain	Gm5797
IEN-3	chr14	3190241	7791617	gain	Gm3636
IEN-3	chr14	3190241	7791617	gain	Gm10408
IEN-3	chr14	3190241	7791617	gain	2610042L04Rik
IEN-3	chr14	3190241	7791617	gain	Gm3002
IEN-3	chr14	3190241	7791617	gain	Gm10406
IEN-3	chr14	3190241	7791617	gain	4933406F09Rik
IEN-3	chr14	3190241	7791617	gain	Gm3020
IEN-3	chr14	3190241	7791617	gain	Gm10409
IEN-3	chr14	3190241	7791617	gain	LOC100861615
IEN-3	chr14	3190241	7791617	gain	Gm3500
IEN-3	chr14	3190241	7791617	gain	Gm3558
IEN-3	chr14	3190241	7791617	gain	Gm3264
IEN-3	chr14	3190241	7791617	gain	Gm3383
IEN-3	chr14	3190241	7791617	gain	Gm3696
IEN-3	chr14	3190241	7791617	gain	Gm5796
IEN-3	chr14	3190241	7791617	gain	4930555G01Rik
IEN-4	chr4	41763540	42527482	gain	Ccl21c
IEN-4	chr4	41763540	42527482	gain	Gm13306
IEN-4	chr4	41763540	42527482	gain	Ccl27b
IEN-4	chr4	41763540	42527482	gain	Gm13305
IEN-4	chr4	41763540	42527482	gain	Gm13304
IEN-4	chr4	41763540	42527482	gain	Ccl27a
IEN-4	chr4	41763540	42527482	gain	4933409K07Rik
IEN-4	chr4	41763540	42527482	gain	Fam205a2
IEN-4	chr4	41763540	42527482	gain	Gm2506
IEN-4	chr4	41763540	42527482	gain	Gm2002
IEN-4	chr4	41763540	42527482	gain	Gm3893
IEN-4	chr4	41763540	42527482	gain	Il11ra2
IEN-4	chr4	41763540	42527482	gain	LOC100861978
IEN-4	chr4	41763540	42527482	gain	Gm21586
IEN-4	chr4	41763540	42527482	gain	Il11ra1
IEN-4	chr4	41763540	42527482	gain	Gm21541
IEN-4	chr4	41763540	42527482	gain	Gm10591
IEN-4	chr4	41763540	42527482	gain	Gm13308
IEN-4	chr4	41763540	42527482	gain	Ccl21b
IEN-4	chr4	41763540	42527482	gain	Gm20878
IEN-4	chr4	42527982	42867947	gain	Ccl21b
IEN-4	chr4	42527982	42867947	gain	Gm21541
IEN-4	chr4	42527982	42867947	gain	Gm10591
IEN-4	chr4	42527982	42867947	gain	LOC100861978
IEN-4	chr4	42527982	42867947	gain	Il11ra2
IEN-4	chr4	42527982	42867947	gain	Ccl19
IEN-4	chr4	42527982	42867947	gain	Gm2002
IEN-4	chr4	42527982	42867947	gain	Gm2506
IEN-4	chr4	42527982	42867947	gain	Gm13304
IEN-4	chr4	42527982	42867947	gain	Gm13305
IEN-4	chr4	42527982	42867947	gain	Fam205a2
IEN-4	chr4	42527982	42867947	gain	Gm13306
IEN-4	chr4	42527982	42867947	gain	Gm1987
IEN-4	chr4	42527982	42867947	gain	Ccl27b
IEN-4	chr4	42527982	42867947	gain	Fam205a1
IEN-4	chr4	42527982	42867947	gain	Ccl21a
IEN-4	chr4	42527982	42867947	gain	Ccl21c
IEN-4	chr7	7337394	10050381	gain	Vmn2r49
IEN-4	chr7	7337394	10050381	gain	2810047C21Rik1
IEN-4	chr7	7337394	10050381	gain	Vmn2r40
IEN-4	chr7	7337394	10050381	gain	Vmn2r44
IEN-4	chr7	7337394	10050381	gain	Vmn2r41
IEN-4	chr7	7337394	10050381	gain	Vmn2r50
IEN-4	chr7	7337394	10050381	gain	Vmn2r32
IEN-4	chr7	7337394	10050381	gain	Vmn2r33
IEN-4	chr7	7337394	10050381	gain	Vmn2r31
IEN-4	chr7	7337394	10050381	gain	Vmn2r48
IEN-4	chr7	7337394	10050381	gain	Vmn2r47
IEN-4	chr7	7337394	10050381	gain	Vmn2r35
IEN-4	chr7	7337394	10050381	gain	Vmn2r46
IEN-4	chr7	7337394	10050381	gain	Vmn2r42
IEN-4	chr7	7337394	10050381	gain	Vmn2r43
IEN-4	chr7	7337394	10050381	gain	Vmn2r30
IEN-4	chr7	7337394	10050381	gain	Vmn2r36
IEN-4	chr7	7337394	10050381	gain	Vmn2r45
IEN-4	chr7	7337394	10050381	gain	Vmn2r38
IEN-4	chr7	7337394	10050381	gain	Vmn2r34
IEN-4	chr7	7337394	10050381	gain	Vmn2r39
IEN-4	chr7	7337394	10050381	gain	Vmn2r37
IEN-4	chr7	20073087	21995527	gain	Vmn1r166
IEN-4	chr7	20073087	21995527	gain	Gm4133
IEN-4	chr7	20073087	21995527	gain	Vmn1r130
IEN-4	chr7	20073087	21995527	gain	Vmn1r135
IEN-4	chr7	20073087	21995527	gain	Vmn1r101
IEN-4	chr7	20073087	21995527	gain	Vmn1r125
IEN-4	chr7	20073087	21995527	gain	Vmn1r-ps79
IEN-4	chr7	20073087	21995527	gain	Vmn1r94
IEN-4	chr7	20073087	21995527	gain	Gm10666
IEN-4	chr7	20073087	21995527	gain	Gm4177
IEN-4	chr7	20073087	21995527	gain	Gm4214
IEN-4	chr7	20073087	21995527	gain	Gm4498
IEN-4	chr7	20073087	21995527	gain	Vmn1r142
IEN-4	chr7	20073087	21995527	gain	Vmn1r115
IEN-4	chr7	20073087	21995527	gain	Vmn1r128
IEN-4	chr7	20073087	21995527	gain	Vmn1r107
IEN-4	chr7	20073087	21995527	gain	Gm4175
IEN-4	chr7	20073087	21995527	gain	Vmn1r104
IEN-4	chr7	20073087	21995527	gain	Vmn1r119
IEN-4	chr7	20073087	21995527	gain	Vmn1r165
IEN-4	chr7	20073087	21995527	gain	Vmn1r127
IEN-4	chr7	20073087	21995527	gain	Vmn1r113
IEN-4	chr7	20073087	21995527	gain	Gm4187
IEN-4	chr7	20073087	21995527	gain	Gm5728
IEN-4	chr7	20073087	21995527	gain	Gm8653
IEN-4	chr7	20073087	21995527	gain	Gm4141
IEN-4	chr7	20073087	21995527	gain	Vmn1r100
IEN-4	chr7	20073087	21995527	gain	Gm16451
IEN-4	chr7	20073087	21995527	gain	Vmn1r149
IEN-4	chr7	20073087	21995527	gain	Vmn1r117
IEN-4	chr7	20073087	21995527	gain	Gm5891
IEN-4	chr7	20073087	21995527	gain	Vmn1r152
IEN-4	chr7	20073087	21995527	gain	Vmn1r143
IEN-4	chr7	20073087	21995527	gain	Vmn1r116
IEN-4	chr7	20073087	21995527	gain	Gm4567
IEN-4	chr7	20073087	21995527	gain	Gm10665
IEN-4	chr7	20073087	21995527	gain	Gm16442
IEN-4	chr7	20073087	21995527	gain	Vmn1r118
IEN-4	chr7	20073087	21995527	gain	Vmn1r131
IEN-4	chr7	20073087	21995527	gain	Vmn1r155
IEN-4	chr7	20073087	21995527	gain	Gm8677
IEN-4	chr7	20073087	21995527	gain	Vmn1r132
IEN-4	chr7	20073087	21995527	gain	Gm4201
IEN-4	chr7	20073087	21995527	gain	Vmn1r103
IEN-4	chr7	20073087	21995527	gain	Vmn1r122
IEN-4	chr7	20073087	21995527	gain	Vmn1r126
IEN-4	chr7	20073087	21995527	gain	Gm4216
IEN-4	chr7	20073087	21995527	gain	Vmn1r124
IEN-4	chr7	20073087	21995527	gain	Vmn1r137
IEN-4	chr7	20073087	21995527	gain	Gm8660
IEN-4	chr7	20073087	21995527	gain	Vmn1r91
IEN-4	chr7	20073087	21995527	gain	Vmn1r129
IEN-4	chr7	20073087	21995527	gain	Vmn1r163
IEN-4	chr7	20073087	21995527	gain	Vmn1r114
IEN-4	chr7	20073087	21995527	gain	Vmn1r95
IEN-4	chr7	20073087	21995527	gain	Vmn1r111
IEN-4	chr7	20073087	21995527	gain	Gm6164
IEN-4	chr7	20073087	21995527	gain	Vmn1r120
IEN-4	chr7	20073087	21995527	gain	Gm5726
IEN-4	chr7	20073087	21995527	gain	Gm8453
IEN-4	chr7	20073087	21995527	gain	Vmn1r121
IEN-4	chr7	20073087	21995527	gain	Gm5725
IEN-4	chr7	20073087	21995527	gain	Vmn1r139
IEN-4	chr7	20073087	21995527	gain	Vmn1r93
IEN-4	chr7	20073087	21995527	gain	Gm6902
IEN-4	chr7	20073087	21995527	gain	Gm8720
IEN-4	chr7	20073087	21995527	gain	Gm10662
IEN-4	chr7	20073087	21995527	gain	Vmn1r112
IEN-4	chr7	20073087	21995527	gain	Vmn1r138
IEN-4	chr7	20073087	21995527	gain	Gm10670
IEN-4	chr7	20073087	21995527	gain	Gm4541
IEN-4	chr7	20073087	21995527	gain	Vmn1r123
IEN-4	chr12	113543950	113796463	gain	Adam6a
ESCC-1	chr3	64104546	65266571	gain	Vmn2r7
ESCC-1	chr3	64104546	65266571	gain	Vmn2r1
ESCC-1	chr3	64104546	65266571	gain	Vmn2r4
ESCC-1	chr3	64104546	65266571	gain	A330015K06Rik
ESCC-1	chr3	64104546	65266571	gain	Vmn2r5
ESCC-1	chr3	64104546	65266571	gain	Vmn2r-ps11
ESCC-1	chr3	64104546	65266571	gain	Vmn2r6
ESCC-1	chr3	64104546	65266571	gain	Vmn2r3
ESCC-1	chr3	64104546	65266571	gain	Kcnab1
ESCC-1	chr3	64104546	65266571	gain	Vmn2r2
ESCC-1	chr4	41763540	42868807	gain	Gm13306
ESCC-1	chr4	41763540	42868807	gain	Ccl27b
ESCC-1	chr4	41763540	42868807	gain	4933409K07Rik
ESCC-1	chr4	41763540	42868807	gain	Gm1987
ESCC-1	chr4	41763540	42868807	gain	Il11ra1
ESCC-1	chr4	41763540	42868807	gain	Fam205c
ESCC-1	chr4	41763540	42868807	gain	Ccl27a
ESCC-1	chr4	41763540	42868807	gain	Gm10591
ESCC-1	chr4	41763540	42868807	gain	Gm3893
ESCC-1	chr4	41763540	42868807	gain	Gm13305
ESCC-1	chr4	41763540	42868807	gain	Gm21586
ESCC-1	chr4	41763540	42868807	gain	Gm20878
ESCC-1	chr4	41763540	42868807	gain	Ccl21c
ESCC-1	chr4	41763540	42868807	gain	Gm2506
ESCC-1	chr4	41763540	42868807	gain	Ccl21a
ESCC-1	chr4	41763540	42868807	gain	Ccl21b
ESCC-1	chr4	41763540	42868807	gain	Fam205a2
ESCC-1	chr4	41763540	42868807	gain	Ccl19
ESCC-1	chr4	41763540	42868807	gain	Gm21541
ESCC-1	chr4	41763540	42868807	gain	Gm13304
ESCC-1	chr4	41763540	42868807	gain	Il11ra2
ESCC-1	chr4	41763540	42868807	gain	Gm2002
ESCC-1	chr4	41763540	42868807	gain	LOC100861978
ESCC-1	chr4	41763540	42868807	gain	Gm13308
ESCC-1	chr4	41763540	42868807	gain	Fam205a1
ESCC-1	chr4	143515804	144373044	gain	Gm13088
ESCC-1	chr4	143515804	144373044	gain	Gm13125
ESCC-1	chr4	143515804	144373044	gain	Gm13083
ESCC-1	chr4	143515804	144373044	gain	Gm13102
ESCC-1	chr4	143515804	144373044	gain	Gm13040
ESCC-1	chr4	143515804	144373044	gain	Gm13057
ESCC-1	chr4	143515804	144373044	gain	Pramef25
ESCC-1	chr4	143515804	144373044	gain	C87977
ESCC-1	chr4	143515804	144373044	gain	Gm13119
ESCC-1	chr4	143515804	144373044	gain	Gm13084
ESCC-1	chr4	143515804	144373044	gain	Pramef6
ESCC-1	chr4	143515804	144373044	gain	Pramel4
ESCC-1	chr4	143515804	144373044	gain	BC080695
ESCC-1	chr4	143515804	144373044	gain	Gm13043
ESCC-1	chr4	143515804	144373044	gain	Gm13128
ESCC-1	chr4	143515804	144373044	gain	Gm13078
ESCC-1	chr4	143515804	144373044	gain	Gm13023
ESCC-1	chr4	143515804	144373044	gain	Gm13103
ESCC-1	chr4	143515804	144373044	gain	Pramef17
ESCC-1	chr4	143515804	144373044	gain	Pramel5
ESCC-1	chr4	143515804	144373044	gain	Oog2
ESCC-1	chr4	143515804	144373044	gain	Oog3
ESCC-1	chr6	121677942	122278318	gain	Mug1
ESCC-1	chr6	121677942	122278318	gain	A2m
ESCC-1	chr6	121677942	122278318	gain	Mug-ps1
ESCC-1	chr6	121677942	122278318	gain	Gm10319
ESCC-1	chr6	121677942	122278318	gain	Klrg1
ESCC-1	chr6	121677942	122278318	gain	Mug2
ESCC-1	chr7	7337394	10048108	gain	Vmn2r36
ESCC-1	chr7	7337394	10048108	gain	Vmn2r50
ESCC-1	chr7	7337394	10048108	gain	Vmn2r35
ESCC-1	chr7	7337394	10048108	gain	Vmn2r38
ESCC-1	chr7	7337394	10048108	gain	Vmn2r44
ESCC-1	chr7	7337394	10048108	gain	Vmn2r30
ESCC-1	chr7	7337394	10048108	gain	Vmn2r34
ESCC-1	chr7	7337394	10048108	gain	Vmn2r37
ESCC-1	chr7	7337394	10048108	gain	2810047C21Rik1
ESCC-1	chr7	7337394	10048108	gain	Vmn2r31
ESCC-1	chr7	7337394	10048108	gain	Vmn2r43
ESCC-1	chr7	7337394	10048108	gain	Vmn2r40
ESCC-1	chr7	7337394	10048108	gain	Vmn2r45
ESCC-1	chr7	7337394	10048108	gain	Vmn2r32
ESCC-1	chr7	7337394	10048108	gain	Vmn2r42
ESCC-1	chr7	7337394	10048108	gain	Vmn2r33
ESCC-1	chr7	7337394	10048108	gain	Vmn2r49
ESCC-1	chr7	7337394	10048108	gain	Vmn2r48
ESCC-1	chr7	7337394	10048108	gain	Vmn2r41
ESCC-1	chr7	7337394	10048108	gain	Vmn2r47
ESCC-1	chr7	7337394	10048108	gain	Vmn2r39
ESCC-1	chr7	7337394	10048108	gain	Vmn2r46
ESCC-1	chr7	20121636	21995527	gain	Vmn1r119
ESCC-1	chr7	20121636	21995527	gain	Gm8653
ESCC-1	chr7	20121636	21995527	gain	Vmn1r149
ESCC-1	chr7	20121636	21995527	gain	Gm4187
ESCC-1	chr7	20121636	21995527	gain	Gm4141
ESCC-1	chr7	20121636	21995527	gain	Vmn1r120
ESCC-1	chr7	20121636	21995527	gain	Vmn1r129
ESCC-1	chr7	20121636	21995527	gain	Gm5726
ESCC-1	chr7	20121636	21995527	gain	Vmn1r93
ESCC-1	chr7	20121636	21995527	gain	Gm10662
ESCC-1	chr7	20121636	21995527	gain	Vmn1r163
ESCC-1	chr7	20121636	21995527	gain	Vmn1r107
ESCC-1	chr7	20121636	21995527	gain	Gm8677
ESCC-1	chr7	20121636	21995527	gain	Vmn1r111
ESCC-1	chr7	20121636	21995527	gain	Gm5725
ESCC-1	chr7	20121636	21995527	gain	Gm10670
ESCC-1	chr7	20121636	21995527	gain	Vmn1r130
ESCC-1	chr7	20121636	21995527	gain	Vmn1r116
ESCC-1	chr7	20121636	21995527	gain	Gm10665
ESCC-1	chr7	20121636	21995527	gain	Vmn1r126
ESCC-1	chr7	20121636	21995527	gain	Gm4133
ESCC-1	chr7	20121636	21995527	gain	Gm8720
ESCC-1	chr7	20121636	21995527	gain	Vmn1r166
ESCC-1	chr7	20121636	21995527	gain	Gm4175
ESCC-1	chr7	20121636	21995527	gain	Gm4201
ESCC-1	chr7	20121636	21995527	gain	Gm4216
ESCC-1	chr7	20121636	21995527	gain	Vmn1r125
ESCC-1	chr7	20121636	21995527	gain	Vmn1r118
ESCC-1	chr7	20121636	21995527	gain	Vmn1r121
ESCC-1	chr7	20121636	21995527	gain	Gm6902
ESCC-1	chr7	20121636	21995527	gain	Vmn1r94
ESCC-1	chr7	20121636	21995527	gain	Gm8660
ESCC-1	chr7	20121636	21995527	gain	Vmn1r131
ESCC-1	chr7	20121636	21995527	gain	Vmn1r101
ESCC-1	chr7	20121636	21995527	gain	Gm4214
ESCC-1	chr7	20121636	21995527	gain	Vmn1r112
ESCC-1	chr7	20121636	21995527	gain	Vmn1r114
ESCC-1	chr7	20121636	21995527	gain	Vmn1r128
ESCC-1	chr7	20121636	21995527	gain	Vmn1r135
ESCC-1	chr7	20121636	21995527	gain	Gm8453
ESCC-1	chr7	20121636	21995527	gain	Gm4541
ESCC-1	chr7	20121636	21995527	gain	Vmn1r117
ESCC-1	chr7	20121636	21995527	gain	Vmn1r-ps79
ESCC-1	chr7	20121636	21995527	gain	Vmn1r124
ESCC-1	chr7	20121636	21995527	gain	Vmn1r155
ESCC-1	chr7	20121636	21995527	gain	Vmn1r142
ESCC-1	chr7	20121636	21995527	gain	Vmn1r139
ESCC-1	chr7	20121636	21995527	gain	Vmn1r100
ESCC-1	chr7	20121636	21995527	gain	Gm16451
ESCC-1	chr7	20121636	21995527	gain	Vmn1r138
ESCC-1	chr7	20121636	21995527	gain	Gm5728
ESCC-1	chr7	20121636	21995527	gain	Vmn1r104
ESCC-1	chr7	20121636	21995527	gain	Vmn1r123
ESCC-1	chr7	20121636	21995527	gain	Vmn1r113
ESCC-1	chr7	20121636	21995527	gain	Gm4177
ESCC-1	chr7	20121636	21995527	gain	Vmn1r127
ESCC-1	chr7	20121636	21995527	gain	Gm4567
ESCC-1	chr7	20121636	21995527	gain	Vmn1r165
ESCC-1	chr7	20121636	21995527	gain	Vmn1r137
ESCC-1	chr7	20121636	21995527	gain	Vmn1r115
ESCC-1	chr7	20121636	21995527	gain	Vmn1r122
ESCC-1	chr7	20121636	21995527	gain	Vmn1r143
ESCC-1	chr7	20121636	21995527	gain	Vmn1r152
ESCC-1	chr7	20121636	21995527	gain	Vmn1r132
ESCC-1	chr7	20121636	21995527	gain	Gm4498
ESCC-1	chr7	20121636	21995527	gain	Gm5891
ESCC-1	chr7	20121636	21995527	gain	Gm10666
ESCC-1	chr7	20121636	21995527	gain	Vmn1r95
ESCC-1	chr7	20121636	21995527	gain	Gm6164
ESCC-1	chr7	20121636	21995527	gain	Gm16442
ESCC-1	chr7	20121636	21995527	gain	Vmn1r103
ESCC-1	chr7	43945637	44251427	gain	Klk1b7-ps
ESCC-1	chr7	43945637	44251427	gain	Klk1b3
ESCC-1	chr7	43945637	44251427	gain	Klk1b8
ESCC-1	chr7	43945637	44251427	gain	Klk1b5
ESCC-1	chr7	43945637	44251427	gain	Klk1b1
ESCC-1	chr7	43945637	44251427	gain	Snord88c
ESCC-1	chr7	43945637	44251427	gain	Klk1b22
ESCC-1	chr7	43945637	44251427	gain	1700028J19Rik
ESCC-1	chr7	43945637	44251427	gain	Klk1b11
ESCC-1	chr7	43945637	44251427	gain	Klk1b21
ESCC-1	chr7	43945637	44251427	gain	Klk1b16
ESCC-1	chr7	43945637	44251427	gain	Klk1b4
ESCC-1	chr7	43945637	44251427	gain	Egfbp2
ESCC-1	chr7	43945637	44251427	gain	Klk1b26
ESCC-1	chr7	43945637	44251427	gain	Klk1
ESCC-1	chr7	43945637	44251427	gain	Klk1b9
ESCC-1	chr7	43945637	44251427	gain	Klk1b24
ESCC-1	chr7	43945637	44251427	gain	Snord88a
ESCC-1	chr7	43945637	44251427	gain	Klk1b27
ESCC-1	chr7	43945637	44251427	gain	2410002F23Rik
ESCC-1	chr7	140261436	140763305	gain	5830411N06Rik
ESCC-1	chr7	140261436	140763305	gain	Olfr541
ESCC-1	chr7	140261436	140763305	gain	Olfr61
ESCC-1	chr7	140261436	140763305	gain	Olfr532
ESCC-1	chr7	140261436	140763305	gain	Olfr538
ESCC-1	chr7	140261436	140763305	gain	Olfr536
ESCC-1	chr7	140261436	140763305	gain	Olfr525
ESCC-1	chr7	140261436	140763305	gain	Olfr539
ESCC-1	chr7	140261436	140763305	gain	Olfr60
ESCC-1	chr7	140261436	140763305	gain	Olfr530
ESCC-1	chr7	140261436	140763305	gain	Olfr53
ESCC-1	chr7	140261436	140763305	gain	Olfr535
ESCC-1	chr7	140261436	140763305	gain	Olfr533
ESCC-1	chr7	140261436	140763305	gain	Olfr45
ESCC-1	chr7	140261436	140763305	gain	Olfr46
ESCC-1	chr7	140261436	140763305	gain	Olfr531
ESCC-1	chr7	140261436	140763305	gain	Olfr527
ESCC-1	chr14	3190241	7587065	gain	D830030K20Rik
ESCC-1	chr14	3190241	7587065	gain	Gm10413
ESCC-1	chr14	3190241	7587065	gain	Gm5796
ESCC-1	chr14	3190241	7587065	gain	Gm3020
ESCC-1	chr14	3190241	7587065	gain	Gm3383
ESCC-1	chr14	3190241	7587065	gain	1700110I01Rik
ESCC-1	chr14	3190241	7587065	gain	Gm3488
ESCC-1	chr14	3190241	7587065	gain	4930555G01Rik
ESCC-1	chr14	3190241	7587065	gain	Gm10408
ESCC-1	chr14	3190241	7587065	gain	Gm3317
ESCC-1	chr14	3190241	7587065	gain	Gm3558
ESCC-1	chr14	3190241	7587065	gain	Gm3636
ESCC-1	chr14	3190241	7587065	gain	2610042L04Rik
ESCC-1	chr14	3190241	7587065	gain	Gm3500
ESCC-1	chr14	3190241	7587065	gain	Gm5797
ESCC-1	chr14	3190241	7587065	gain	Gm5795
ESCC-1	chr14	3190241	7587065	gain	Gm10406
ESCC-1	chr14	3190241	7587065	gain	4933406F09Rik
ESCC-1	chr14	3190241	7587065	gain	LOC100861615
ESCC-1	chr14	3190241	7587065	gain	Gm3264
ESCC-1	chr14	3190241	7587065	gain	Gm3696
ESCC-1	chr14	3190241	7587065	gain	Gm10409
ESCC-1	chr14	3190241	7587065	gain	Gm3002
ESCC-1	chr14	41575979	42792960	gain	Gm17026
ESCC-1	chr14	41575979	42792960	gain	1700091H14Rik
ESCC-1	chr14	41575979	42792960	gain	Gm10377
ESCC-2	chr4	60155266	60759344	loss	Gm2083
ESCC-2	chr4	60155266	60759344	loss	Mup8
ESCC-2	chr4	60155266	60759344	loss	Mup12
ESCC-2	chr4	60155266	60759344	loss	Mup9
ESCC-2	chr4	60155266	60759344	loss	Mup10
ESCC-2	chr4	60155266	60759344	loss	Mup11
ESCC-2	chr4	60155266	60759344	loss	Mup2
ESCC-2	chr4	60155266	60759344	loss	Mup1
ESCC-2	chr7	20049388	21995527	gain	Gm8653
ESCC-2	chr7	20049388	21995527	gain	Gm4541
ESCC-2	chr7	20049388	21995527	gain	Gm4216
ESCC-2	chr7	20049388	21995527	gain	Vmn1r104
ESCC-2	chr7	20049388	21995527	gain	Gm6902
ESCC-2	chr7	20049388	21995527	gain	Vmn1r142
ESCC-2	chr7	20049388	21995527	gain	Vmn1r-ps79
ESCC-2	chr7	20049388	21995527	gain	Vmn1r123
ESCC-2	chr7	20049388	21995527	gain	Vmn1r139
ESCC-2	chr7	20049388	21995527	gain	Vmn1r95
ESCC-2	chr7	20049388	21995527	gain	Vmn1r130
ESCC-2	chr7	20049388	21995527	gain	Vmn1r126
ESCC-2	chr7	20049388	21995527	gain	Gm4567
ESCC-2	chr7	20049388	21995527	gain	Vmn1r122
ESCC-2	chr7	20049388	21995527	gain	Gm10670
ESCC-2	chr7	20049388	21995527	gain	Vmn1r127
ESCC-2	chr7	20049388	21995527	gain	Vmn1r101
ESCC-2	chr7	20049388	21995527	gain	Gm16442
ESCC-2	chr7	20049388	21995527	gain	Gm4201
ESCC-2	chr7	20049388	21995527	gain	Gm4177
ESCC-2	chr7	20049388	21995527	gain	Vmn1r119
ESCC-2	chr7	20049388	21995527	gain	Vmn1r137
ESCC-2	chr7	20049388	21995527	gain	Vmn1r94
ESCC-2	chr7	20049388	21995527	gain	Gm4498
ESCC-2	chr7	20049388	21995527	gain	Vmn1r115
ESCC-2	chr7	20049388	21995527	gain	Vmn1r132
ESCC-2	chr7	20049388	21995527	gain	Gm5726
ESCC-2	chr7	20049388	21995527	gain	Vmn1r143
ESCC-2	chr7	20049388	21995527	gain	Gm5728
ESCC-2	chr7	20049388	21995527	gain	Nlrp9b
ESCC-2	chr7	20049388	21995527	gain	Vmn1r149
ESCC-2	chr7	20049388	21995527	gain	Vmn1r120
ESCC-2	chr7	20049388	21995527	gain	Vmn1r152
ESCC-2	chr7	20049388	21995527	gain	Gm10665
ESCC-2	chr7	20049388	21995527	gain	Gm8677
ESCC-2	chr7	20049388	21995527	gain	Vmn1r111
ESCC-2	chr7	20049388	21995527	gain	Vmn1r116
ESCC-2	chr7	20049388	21995527	gain	Gm4187
ESCC-2	chr7	20049388	21995527	gain	Vmn1r165
ESCC-2	chr7	20049388	21995527	gain	Gm4133
ESCC-2	chr7	20049388	21995527	gain	Vmn1r103
ESCC-2	chr7	20049388	21995527	gain	Vmn1r129
ESCC-2	chr7	20049388	21995527	gain	Vmn1r128
ESCC-2	chr7	20049388	21995527	gain	Vmn1r163
ESCC-2	chr7	20049388	21995527	gain	Vmn1r113
ESCC-2	chr7	20049388	21995527	gain	Gm10666
ESCC-2	chr7	20049388	21995527	gain	Vmn1r118
ESCC-2	chr7	20049388	21995527	gain	Vmn1r91
ESCC-2	chr7	20049388	21995527	gain	Gm16451
ESCC-2	chr7	20049388	21995527	gain	Gm8660
ESCC-2	chr7	20049388	21995527	gain	Vmn1r166
ESCC-2	chr7	20049388	21995527	gain	Gm4141
ESCC-2	chr7	20049388	21995527	gain	Vmn1r121
ESCC-2	chr7	20049388	21995527	gain	Vmn1r135
ESCC-2	chr7	20049388	21995527	gain	Vmn1r112
ESCC-2	chr7	20049388	21995527	gain	Vmn1r124
ESCC-2	chr7	20049388	21995527	gain	Gm5891
ESCC-2	chr7	20049388	21995527	gain	Gm5725
ESCC-2	chr7	20049388	21995527	gain	Gm4175
ESCC-2	chr7	20049388	21995527	gain	Vmn1r100
ESCC-2	chr7	20049388	21995527	gain	Vmn1r107
ESCC-2	chr7	20049388	21995527	gain	Gm8720
ESCC-2	chr7	20049388	21995527	gain	Gm4214
ESCC-2	chr7	20049388	21995527	gain	Gm10662
ESCC-2	chr7	20049388	21995527	gain	Vmn1r131
ESCC-2	chr7	20049388	21995527	gain	Vmn1r138
ESCC-2	chr7	20049388	21995527	gain	Vmn1r125
ESCC-2	chr7	20049388	21995527	gain	Vmn1r117
ESCC-2	chr7	20049388	21995527	gain	Vmn1r155
ESCC-2	chr7	20049388	21995527	gain	Gm6164
ESCC-2	chr7	20049388	21995527	gain	Vmn1r93
ESCC-2	chr7	20049388	21995527	gain	Vmn1r114
ESCC-2	chr7	20049388	21995527	gain	Gm8453
ESCC-2	chr7	140294635	140652980	gain	Olfr536
ESCC-2	chr7	140294635	140652980	gain	Olfr530
ESCC-2	chr7	140294635	140652980	gain	Olfr538
ESCC-2	chr7	140294635	140652980	gain	Olfr531
ESCC-2	chr7	140294635	140652980	gain	Olfr535
ESCC-2	chr7	140294635	140652980	gain	Olfr525
ESCC-2	chr7	140294635	140652980	gain	Olfr60
ESCC-2	chr7	140294635	140652980	gain	Olfr532
ESCC-2	chr7	140294635	140652980	gain	Olfr533
ESCC-2	chr7	140294635	140652980	gain	5830411N06Rik
ESCC-2	chr7	140294635	140652980	gain	Olfr46
ESCC-2	chr7	140294635	140652980	gain	Olfr53
ESCC-2	chr7	140294635	140652980	gain	Olfr527
ESCC-2	chr7	140294635	140652980	gain	Olfr61
ESCC-2	chr10	23992387	24101934	gain	Taar7a
ESCC-2	chr10	23992387	24101934	gain	Taar8c
ESCC-2	chr10	23992387	24101934	gain	Taar8a
ESCC-2	chr10	23992387	24101934	gain	Taar7e
ESCC-2	chr10	23992387	24101934	gain	Taar7d
ESCC-2	chr10	23992387	24101934	gain	Taar8b
ESCC-2	chr10	23992387	24101934	gain	Taar7b
ESCC-2	chr10	23992387	24101934	gain	Taar7f
ESCC-2	chr13	66007703	66686769	gain	Gm10324
ESCC-2	chr13	66007703	66686769	gain	2410141K09Rik
ESCC-2	chr14	3190241	7757108	gain	Gm3558
ESCC-2	chr14	3190241	7757108	gain	Gm3500
ESCC-2	chr14	3190241	7757108	gain	Gm10406
ESCC-2	chr14	3190241	7757108	gain	Gm3002
ESCC-2	chr14	3190241	7757108	gain	Gm3383
ESCC-2	chr14	3190241	7757108	gain	Gm3264
ESCC-2	chr14	3190241	7757108	gain	Gm5797
ESCC-2	chr14	3190241	7757108	gain	Gm3696
ESCC-2	chr14	3190241	7757108	gain	LOC100861615
ESCC-2	chr14	3190241	7757108	gain	1700110I01Rik
ESCC-2	chr14	3190241	7757108	gain	Gm5795
ESCC-2	chr14	3190241	7757108	gain	Gm10409
ESCC-2	chr14	3190241	7757108	gain	4933406F09Rik
ESCC-2	chr14	3190241	7757108	gain	Gm5796
ESCC-2	chr14	3190241	7757108	gain	D830030K20Rik
ESCC-2	chr14	3190241	7757108	gain	Gm3636
ESCC-2	chr14	3190241	7757108	gain	4930555G01Rik
ESCC-2	chr14	3190241	7757108	gain	Gm3020
ESCC-2	chr14	3190241	7757108	gain	2610042L04Rik
ESCC-2	chr14	3190241	7757108	gain	Gm10413
ESCC-2	chr14	3190241	7757108	gain	Gm3488
ESCC-2	chr14	3190241	7757108	gain	Gm3317
ESCC-2	chr14	3190241	7757108	gain	Gm10408
ESCC-2	chr14	41575979	42792960	gain	1700091H14Rik
ESCC-2	chr14	41575979	42792960	gain	Gm10377
ESCC-2	chr14	41575979	42792960	gain	Gm17026
ESCC-2	chr14	52349224	53743734	gain	Olfr1507
ESCC-2	chr14	52349224	53743734	gain	Olfr1510
ESCC-2	chr14	52349224	53743734	gain	Olfr1511
ESCC-2	chr14	52349224	53743734	gain	Olfr1512
ESCC-2	chr14	52349224	53743734	gain	Olfr1509
ESCC-2	chr14	52349224	53743734	gain	Olfr1513
ESCC-2	chr14	52349224	53743734	gain	Olfr1508
ESCC-3	chr3	93472418	94310311	gain	Tdpoz2
ESCC-3	chr3	93472418	94310311	gain	Gm10697
ESCC-3	chr3	93472418	94310311	gain	Them4
ESCC-3	chr3	93472418	94310311	gain	Gm9125
ESCC-3	chr3	93472418	94310311	gain	S100a11
ESCC-3	chr3	93472418	94310311	gain	Tdpoz4
ESCC-3	chr3	93472418	94310311	gain	Tdpoz5
ESCC-3	chr3	93472418	94310311	gain	Tdpoz3
ESCC-3	chr3	93472418	94310311	gain	Tdpoz1
ESCC-3	chr3	93472418	94310311	gain	S100a10
ESCC-3	chr3	93472418	94310311	gain	Gm10696
ESCC-3	chr4	41763540	42868807	gain	Ccl27a
ESCC-3	chr4	41763540	42868807	gain	Fam205a1
ESCC-3	chr4	41763540	42868807	gain	Gm1987
ESCC-3	chr4	41763540	42868807	gain	Gm10591
ESCC-3	chr4	41763540	42868807	gain	Gm20878
ESCC-3	chr4	41763540	42868807	gain	Il11ra2
ESCC-3	chr4	41763540	42868807	gain	Gm13304
ESCC-3	chr4	41763540	42868807	gain	Gm13308
ESCC-3	chr4	41763540	42868807	gain	Gm13306
ESCC-3	chr4	41763540	42868807	gain	LOC100861978
ESCC-3	chr4	41763540	42868807	gain	4933409K07Rik
ESCC-3	chr4	41763540	42868807	gain	Gm2506
ESCC-3	chr4	41763540	42868807	gain	Ccl27b
ESCC-3	chr4	41763540	42868807	gain	Gm21541
ESCC-3	chr4	41763540	42868807	gain	Gm3893
ESCC-3	chr4	41763540	42868807	gain	Ccl21a
ESCC-3	chr4	41763540	42868807	gain	Fam205c
ESCC-3	chr4	41763540	42868807	gain	Gm2002
ESCC-3	chr4	41763540	42868807	gain	Ccl21b
ESCC-3	chr4	41763540	42868807	gain	Gm13305
ESCC-3	chr4	41763540	42868807	gain	Gm21586
ESCC-3	chr4	41763540	42868807	gain	Ccl19
ESCC-3	chr4	41763540	42868807	gain	Fam205a2
ESCC-3	chr4	41763540	42868807	gain	Il11ra1
ESCC-3	chr4	41763540	42868807	gain	Ccl21c
ESCC-3	chr7	7296685	10158863	gain	Vmn2r46
ESCC-3	chr7	7296685	10158863	gain	Vmn2r35
ESCC-3	chr7	7296685	10158863	gain	Vmn2r39
ESCC-3	chr7	7296685	10158863	gain	Vmn2r30
ESCC-3	chr7	7296685	10158863	gain	Vmn2r51
ESCC-3	chr7	7296685	10158863	gain	Vmn2r44
ESCC-3	chr7	7296685	10158863	gain	Vmn2r34
ESCC-3	chr7	7296685	10158863	gain	Vmn2r36
ESCC-3	chr7	7296685	10158863	gain	Vmn2r42
ESCC-3	chr7	7296685	10158863	gain	Vmn2r49
ESCC-3	chr7	7296685	10158863	gain	Vmn2r32
ESCC-3	chr7	7296685	10158863	gain	Vmn2r41
ESCC-3	chr7	7296685	10158863	gain	Mir5620
ESCC-3	chr7	7296685	10158863	gain	Clcn4
ESCC-3	chr7	7296685	10158863	gain	Vmn2r33
ESCC-3	chr7	7296685	10158863	gain	Vmn2r50
ESCC-3	chr7	7296685	10158863	gain	Vmn2r48
ESCC-3	chr7	7296685	10158863	gain	Vmn2r31
ESCC-3	chr7	7296685	10158863	gain	Vmn2r47
ESCC-3	chr7	7296685	10158863	gain	Vmn2r45
ESCC-3	chr7	7296685	10158863	gain	Vmn2r40
ESCC-3	chr7	7296685	10158863	gain	2810047C21Rik1
ESCC-3	chr7	7296685	10158863	gain	Vmn2r37
ESCC-3	chr7	7296685	10158863	gain	Vmn2r38
ESCC-3	chr7	7296685	10158863	gain	Vmn2r43
ESCC-3	chr7	7296685	10158863	gain	Vmn2r52
ESCC-3	chr7	20062543	21995527	gain	Vmn1r94
ESCC-3	chr7	20062543	21995527	gain	Vmn1r100
ESCC-3	chr7	20062543	21995527	gain	Vmn1r163
ESCC-3	chr7	20062543	21995527	gain	Gm8720
ESCC-3	chr7	20062543	21995527	gain	Nlrp9b
ESCC-3	chr7	20062543	21995527	gain	Vmn1r126
ESCC-3	chr7	20062543	21995527	gain	Vmn1r91
ESCC-3	chr7	20062543	21995527	gain	Gm6164
ESCC-3	chr7	20062543	21995527	gain	Vmn1r113
ESCC-3	chr7	20062543	21995527	gain	Gm16451
ESCC-3	chr7	20062543	21995527	gain	Vmn1r103
ESCC-3	chr7	20062543	21995527	gain	Gm4175
ESCC-3	chr7	20062543	21995527	gain	Gm4541
ESCC-3	chr7	20062543	21995527	gain	Vmn1r111
ESCC-3	chr7	20062543	21995527	gain	Gm16442
ESCC-3	chr7	20062543	21995527	gain	Gm10670
ESCC-3	chr7	20062543	21995527	gain	Vmn1r131
ESCC-3	chr7	20062543	21995527	gain	Gm8653
ESCC-3	chr7	20062543	21995527	gain	Vmn1r152
ESCC-3	chr7	20062543	21995527	gain	Vmn1r132
ESCC-3	chr7	20062543	21995527	gain	Vmn1r95
ESCC-3	chr7	20062543	21995527	gain	Vmn1r112
ESCC-3	chr7	20062543	21995527	gain	Gm8677
ESCC-3	chr7	20062543	21995527	gain	Vmn1r149
ESCC-3	chr7	20062543	21995527	gain	Gm10665
ESCC-3	chr7	20062543	21995527	gain	Vmn1r127
ESCC-3	chr7	20062543	21995527	gain	Gm4498
ESCC-3	chr7	20062543	21995527	gain	Vmn1r121
ESCC-3	chr7	20062543	21995527	gain	Vmn1r143
ESCC-3	chr7	20062543	21995527	gain	Vmn1r128
ESCC-3	chr7	20062543	21995527	gain	Gm4187
ESCC-3	chr7	20062543	21995527	gain	Vmn1r104
ESCC-3	chr7	20062543	21995527	gain	Gm4216
ESCC-3	chr7	20062543	21995527	gain	Vmn1r123
ESCC-3	chr7	20062543	21995527	gain	Vmn1r118
ESCC-3	chr7	20062543	21995527	gain	Gm5726
ESCC-3	chr7	20062543	21995527	gain	Vmn1r122
ESCC-3	chr7	20062543	21995527	gain	Vmn1r-ps79
ESCC-3	chr7	20062543	21995527	gain	Vmn1r120
ESCC-3	chr7	20062543	21995527	gain	Vmn1r130
ESCC-3	chr7	20062543	21995527	gain	Vmn1r135
ESCC-3	chr7	20062543	21995527	gain	Vmn1r93
ESCC-3	chr7	20062543	21995527	gain	Gm10662
ESCC-3	chr7	20062543	21995527	gain	Gm4567
ESCC-3	chr7	20062543	21995527	gain	Gm4214
ESCC-3	chr7	20062543	21995527	gain	Vmn1r117
ESCC-3	chr7	20062543	21995527	gain	Vmn1r115
ESCC-3	chr7	20062543	21995527	gain	Vmn1r139
ESCC-3	chr7	20062543	21995527	gain	Vmn1r155
ESCC-3	chr7	20062543	21995527	gain	Vmn1r101
ESCC-3	chr7	20062543	21995527	gain	Gm4201
ESCC-3	chr7	20062543	21995527	gain	Vmn1r142
ESCC-3	chr7	20062543	21995527	gain	Vmn1r166
ESCC-3	chr7	20062543	21995527	gain	Vmn1r119
ESCC-3	chr7	20062543	21995527	gain	Gm8453
ESCC-3	chr7	20062543	21995527	gain	Vmn1r107
ESCC-3	chr7	20062543	21995527	gain	Gm5725
ESCC-3	chr7	20062543	21995527	gain	Gm4177
ESCC-3	chr7	20062543	21995527	gain	Vmn1r138
ESCC-3	chr7	20062543	21995527	gain	Gm4133
ESCC-3	chr7	20062543	21995527	gain	Gm6902
ESCC-3	chr7	20062543	21995527	gain	Vmn1r137
ESCC-3	chr7	20062543	21995527	gain	Gm5728
ESCC-3	chr7	20062543	21995527	gain	Vmn1r116
ESCC-3	chr7	20062543	21995527	gain	Gm10666
ESCC-3	chr7	20062543	21995527	gain	Gm4141
ESCC-3	chr7	20062543	21995527	gain	Gm5891
ESCC-3	chr7	20062543	21995527	gain	Gm8660
ESCC-3	chr7	20062543	21995527	gain	Vmn1r124
ESCC-3	chr7	20062543	21995527	gain	Vmn1r165
ESCC-3	chr7	20062543	21995527	gain	Vmn1r129
ESCC-3	chr7	20062543	21995527	gain	Vmn1r125
ESCC-3	chr7	20062543	21995527	gain	Vmn1r114
ESCC-3	chr7	140273941	140763305	gain	5830411N06Rik
ESCC-3	chr7	140273941	140763305	gain	Olfr53
ESCC-3	chr7	140273941	140763305	gain	Olfr535
ESCC-3	chr7	140273941	140763305	gain	Olfr525
ESCC-3	chr7	140273941	140763305	gain	Olfr60
ESCC-3	chr7	140273941	140763305	gain	Olfr45
ESCC-3	chr7	140273941	140763305	gain	Olfr539
ESCC-3	chr7	140273941	140763305	gain	Olfr530
ESCC-3	chr7	140273941	140763305	gain	Olfr531
ESCC-3	chr7	140273941	140763305	gain	Olfr527
ESCC-3	chr7	140273941	140763305	gain	Olfr536
ESCC-3	chr7	140273941	140763305	gain	Olfr538
ESCC-3	chr7	140273941	140763305	gain	Olfr61
ESCC-3	chr7	140273941	140763305	gain	Olfr533
ESCC-3	chr7	140273941	140763305	gain	Olfr46
ESCC-3	chr7	140273941	140763305	gain	Olfr532
ESCC-3	chr7	140273941	140763305	gain	Olfr541
ESCC-3	chr10	23992387	24101934	gain	Taar8c
ESCC-3	chr10	23992387	24101934	gain	Taar7f
ESCC-3	chr10	23992387	24101934	gain	Taar8a
ESCC-3	chr10	23992387	24101934	gain	Taar7b
ESCC-3	chr10	23992387	24101934	gain	Taar8b
ESCC-3	chr10	23992387	24101934	gain	Taar7a
ESCC-3	chr10	23992387	24101934	gain	Taar7d
ESCC-3	chr10	23992387	24101934	gain	Taar7e
ESCC-3	chr12	113543950	113947754	gain	Adam6a
ESCC-4	chr7	7337394	10048108	gain	Vmn2r32
ESCC-4	chr7	7337394	10048108	gain	Vmn2r49
ESCC-4	chr7	7337394	10048108	gain	Vmn2r35
ESCC-4	chr7	7337394	10048108	gain	Vmn2r48
ESCC-4	chr7	7337394	10048108	gain	2810047C21Rik1
ESCC-4	chr7	7337394	10048108	gain	Vmn2r43
ESCC-4	chr7	7337394	10048108	gain	Vmn2r50
ESCC-4	chr7	7337394	10048108	gain	Vmn2r46
ESCC-4	chr7	7337394	10048108	gain	Vmn2r41
ESCC-4	chr7	7337394	10048108	gain	Vmn2r34
ESCC-4	chr7	7337394	10048108	gain	Vmn2r39
ESCC-4	chr7	7337394	10048108	gain	Vmn2r47
ESCC-4	chr7	7337394	10048108	gain	Vmn2r37
ESCC-4	chr7	7337394	10048108	gain	Vmn2r45
ESCC-4	chr7	7337394	10048108	gain	Vmn2r44
ESCC-4	chr7	7337394	10048108	gain	Vmn2r36
ESCC-4	chr7	7337394	10048108	gain	Vmn2r42
ESCC-4	chr7	7337394	10048108	gain	Vmn2r31
ESCC-4	chr7	7337394	10048108	gain	Vmn2r30
ESCC-4	chr7	7337394	10048108	gain	Vmn2r40
ESCC-4	chr7	7337394	10048108	gain	Vmn2r38
ESCC-4	chr7	7337394	10048108	gain	Vmn2r33
ESCC-4	chr7	20028416	21995527	gain	Vmn1r115
ESCC-4	chr7	20028416	21995527	gain	Vmn1r103
ESCC-4	chr7	20028416	21995527	gain	Gm5891
ESCC-4	chr7	20028416	21995527	gain	Gm6164
ESCC-4	chr7	20028416	21995527	gain	Vmn1r139
ESCC-4	chr7	20028416	21995527	gain	Vmn1r166
ESCC-4	chr7	20028416	21995527	gain	Gm8720
ESCC-4	chr7	20028416	21995527	gain	Gm4541
ESCC-4	chr7	20028416	21995527	gain	Gm8453
ESCC-4	chr7	20028416	21995527	gain	Vmn1r112
ESCC-4	chr7	20028416	21995527	gain	Vmn1r111
ESCC-4	chr7	20028416	21995527	gain	Vmn1r126
ESCC-4	chr7	20028416	21995527	gain	Nlrp9b
ESCC-4	chr7	20028416	21995527	gain	Vmn1r104
ESCC-4	chr7	20028416	21995527	gain	Vmn1r130
ESCC-4	chr7	20028416	21995527	gain	Vmn1r101
ESCC-4	chr7	20028416	21995527	gain	Gm8660
ESCC-4	chr7	20028416	21995527	gain	Gm5726
ESCC-4	chr7	20028416	21995527	gain	Gm10665
ESCC-4	chr7	20028416	21995527	gain	Gm8677
ESCC-4	chr7	20028416	21995527	gain	Vmn1r137
ESCC-4	chr7	20028416	21995527	gain	Gm4567
ESCC-4	chr7	20028416	21995527	gain	Vmn1r94
ESCC-4	chr7	20028416	21995527	gain	Vmn1r128
ESCC-4	chr7	20028416	21995527	gain	Vmn1r123
ESCC-4	chr7	20028416	21995527	gain	Gm4177
ESCC-4	chr7	20028416	21995527	gain	Gm5728
ESCC-4	chr7	20028416	21995527	gain	Gm16442
ESCC-4	chr7	20028416	21995527	gain	Vmn1r91
ESCC-4	chr7	20028416	21995527	gain	Gm4175
ESCC-4	chr7	20028416	21995527	gain	Gm6902
ESCC-4	chr7	20028416	21995527	gain	Vmn1r142
ESCC-4	chr7	20028416	21995527	gain	Vmn1r143
ESCC-4	chr7	20028416	21995527	gain	Vmn1r-ps79
ESCC-4	chr7	20028416	21995527	gain	Vmn1r93
ESCC-4	chr7	20028416	21995527	gain	Vmn1r119
ESCC-4	chr7	20028416	21995527	gain	Vmn1r124
ESCC-4	chr7	20028416	21995527	gain	Vmn1r129
ESCC-4	chr7	20028416	21995527	gain	Gm5725
ESCC-4	chr7	20028416	21995527	gain	Gm4216
ESCC-4	chr7	20028416	21995527	gain	Vmn1r95
ESCC-4	chr7	20028416	21995527	gain	Vmn1r122
ESCC-4	chr7	20028416	21995527	gain	Gm4498
ESCC-4	chr7	20028416	21995527	gain	Vmn1r152
ESCC-4	chr7	20028416	21995527	gain	Vmn1r113
ESCC-4	chr7	20028416	21995527	gain	Gm4141
ESCC-4	chr7	20028416	21995527	gain	Vmn1r120
ESCC-4	chr7	20028416	21995527	gain	Vmn1r163
ESCC-4	chr7	20028416	21995527	gain	Gm4187
ESCC-4	chr7	20028416	21995527	gain	Vmn1r121
ESCC-4	chr7	20028416	21995527	gain	Vmn1r132
ESCC-4	chr7	20028416	21995527	gain	Vmn1r114
ESCC-4	chr7	20028416	21995527	gain	Vmn1r117
ESCC-4	chr7	20028416	21995527	gain	Vmn1r125
ESCC-4	chr7	20028416	21995527	gain	Gm10670
ESCC-4	chr7	20028416	21995527	gain	Vmn1r116
ESCC-4	chr7	20028416	21995527	gain	Vmn1r135
ESCC-4	chr7	20028416	21995527	gain	Vmn1r127
ESCC-4	chr7	20028416	21995527	gain	Gm10666
ESCC-4	chr7	20028416	21995527	gain	Vmn1r107
ESCC-4	chr7	20028416	21995527	gain	Gm8653
ESCC-4	chr7	20028416	21995527	gain	Gm4201
ESCC-4	chr7	20028416	21995527	gain	Gm4133
ESCC-4	chr7	20028416	21995527	gain	Vmn1r149
ESCC-4	chr7	20028416	21995527	gain	Vmn1r131
ESCC-4	chr7	20028416	21995527	gain	Vmn1r155
ESCC-4	chr7	20028416	21995527	gain	Gm16451
ESCC-4	chr7	20028416	21995527	gain	Vmn1r118
ESCC-4	chr7	20028416	21995527	gain	Vmn1r165
ESCC-4	chr7	20028416	21995527	gain	Vmn1r100
ESCC-4	chr7	20028416	21995527	gain	Vmn1r138
ESCC-4	chr7	20028416	21995527	gain	Gm10662
ESCC-4	chr7	20028416	21995527	gain	Gm4214
ESCC-4
